# Supplementary material for: Transcriptional Dynamics Induced by Diapause Hormone in the Silkworm, Bombyx mori
Source: Biology (Basel). 2022 Sep 4;11(9):1313. doi: 10.3390/biology11091313 (PMC9495520; doi:10.3390/biology11091313)
Supplement: Supplementary file 1 [file biology-11-01313-s001.zip]

Archive with 8 entries (8 files):
- Supplementary Materials figure.pdf
- Table S1  Primers of the genes for qRT-PCR  validationin in this study.xlsx
- Table S2 Differentially expressed genes (DEGs) between CK4h_vs_DH4h.csv
- Table S3 Differentially expressed genes (DEGs) between CK12h_vs_DH12h.csv
- Table S4 GO annotation analysis of DEGs in CK4h_vs_DH4h group and CK12h_vs_DH12h group.csv
- Table S5 GO enrichment of DEGs in CK12h_vs_DH12h group.csv
- Table S6 KEGG enrichment of DEGs from different groups in CK4h_vs_DH4h.csv
- Table S7 KEGG enrichment of DEGs from different groups in CK12h_vs_DH12h.csv
