# Supplementary material for: Transcriptional Dynamics Induced by Diapause Hormone in the Silkworm, Bombyx mori
Source: Biology (Basel). 2022 Sep 4;11(9):1313. doi: 10.3390/biology11091313 (PMC9495520; doi:10.3390/biology11091313)
Supplement: Supplementary file 1 [file biology-11-01313-s001.zip › Table S1 Primers of the genes for qRT-PCR validationin in this study.xlsx]

## Sheet: Sheet1
Table S1 Primers used for qRT-PCR in this study
Gene name	Primers	Sequence from 5’ to 3’
RP49	Forward primers	TCCAACAAGAAGACCCGTCA
	Reverse primers	GCTCTTTCCACGATCAGCTT
DHR	Forward primers	GTCAATCAACGCGGAGAGTC
	Reverse primers	CCGATCCTGTTCTCAGTATAC
Br	Forward primers	CCTGACAAACTCGAGGAAGC
	Reverse primers	GTTGTTGTCGTGACGTGGAC
GST1	Forward primers	TGCTGCGTTACTTCCATCAG
	Reverse primers	AGATCGGCAGTTGAGAGGAA
Wat	Forward primers	ACGTCTTCTCGTTTCGCCTA
	Reverse primers	CCTTAGCATTGGCTTTTTGC
gatA	Forward primers	TCAAAGGTATGCCCCTTACG
	Reverse primers	GCAGATTCGAAGACCCGATA
UGT2A3	Forward primers	GGGAGGAAGGAACACTACCC
	Reverse primers	GCATTCCCACAACAGGAACT
KAT6A	Forward primers	GTGTGGAAGCGATGGATCTT
	Reverse primers	TCTAGCCGCTCGGACACTAT
His4	Forward primers	AAGGCGATACCAGAAAAGCA
	Reverse primers	AAGCGCAGATCGGTCTTAAA
Rps2	Forward primers	GTGAAGTGCAGCAAGGAAGT
	Reverse primers	GGACTGTTACGGAACCACAC
Rps3	Forward primers	CTGTCACCAGGATGTGGTCT
	Reverse primers	CTCTGGAGACCCTTGCAATG
JHBP	Forward primers	CTAGATACGTGGCTTCCGAT
	Reverse Primers	TCGCTGGGAGCAATTACATC
Spo	Forward primers	GACTTCCTGCGCTTCCATAA
	Reverse primers	GATTCAAAGGTGCCGACGGT
