# Supplementary material for: Transcriptional Dynamics Induced by Diapause Hormone in the Silkworm, Bombyx mori
Source: Biology (Basel). 2022 Sep 4;11(9):1313. doi: 10.3390/biology11091313 (PMC9495520; doi:10.3390/biology11091313)
Supplement: Supplementary file 1 [file biology-11-01313-s001.zip › Table S2 Differentially expressed genes (DEGs) between CK4h_vs_DH4h.csv]

Table S2 Differentially expressed genes (DEGs) between CK4h_vs_DH4h
Gene_id	Gene name	Gene description	FC(DH4h/CK4h)	Log2FC(DH4h/CK4h)	Pvalue	Padjust	Significant	Regulate	CK4h_1	CK4h_2	CK4h_3	DH4h_1	DH4h_2	DH4h_3	CK4h	DH4h
BMSK0001748		uncharacterized protein LOC105841396	10.107	3.337345507	1.59E-64	1.03E-60	yes	up	9.52	11.13	8.39	91.48	101.27	87.18	9.68	93.31
BMSK0007715	Cyp4g15	cytochrome P450 CYP4G25	3.382	1.757989992	2.61E-64	1.03E-60	yes	up	25.91	32.21	29.34	78.51	96.04	80.17	29.15333333	84.90666667
BMSK0013715	wat	XP 004926017.1 fatty acyl-CoA reductase wat isoform X2	2.856	1.514150309	1.13E-54	2.98E-51	yes	up	7.75	8.03	7.89	17.65	21.93	18.95	7.89	19.51
BMSK0006409	pip	heparan sulfate 2-O-sulfotransferase pipe isoform X2	4.248	2.086931344	6.57E-44	1.30E-40	yes	up	6.89	5.97	6.05	24.66	22.64	21.77	6.303333333	23.02333333
BMSK0011847		XP 004926194.2 myrosinase 1 isoform X1	0.075	-3.739733331	1.11E-31	1.76E-28	yes	down	6.68	5.14	5.63	0.4	0.36	0.39	5.816666667	0.383333333
BMSK0003813	Spn42Dd	serine protease inhibitor 11 precursor	5.431	2.441105465	2.21E-31	2.91E-28	yes	up	4.63	2.75	3.3	16.14	17.53	16.66	3.56	16.77666667
BMSK0003728		uncharacterized protein LOC101736353 isoform X1	4.422	2.144573818	3.53E-27	3.48E-24	yes	up	3.17	2.93	3.39	14.28	11.56	10.57	3.163333333	12.13666667
BMSK0002347		gamma-glutamyltransferase 7-like isoform X1	2.413	1.271100131	4.30E-22	3.77E-19	yes	up	19.46	19.81	18.43	43.57	36.34	41.34	19.23333333	40.41666667
BMSK0015990	Spn77Ba	ACG61195.1 serpin-32	3.077	1.621301476	1.49E-21	1.17E-18	yes	up	4.75	5	4.1	13.06	12.23	11.43	4.616666667	12.24
BMSK0013793	ImpL2	AFO09967.1 IBP2	2.024	1.01688185	3.84E-16	2.53E-13	yes	up	199.68	179.97	184.39	364.27	312.86	327.66	188.0133333	334.93
BMSK0013133		-	3.746	1.905273087	1.00E-15	6.08E-13	yes	up	7.06	10.21	8.58	31.01	25.28	25.48	8.616666667	27.25666667
BMSK0008998		diacylglycerol kinase eta-like	2.298	1.200142415	1.87E-15	1.06E-12	yes	up	8.53	13.06	11.18	27.27	26.85	26.31	10.92333333	26.81
BMSK0001719	Klf10	Krueppel-like factor 10	2.084	1.059371776	6.85E-14	3.38E-11	yes	up	34.31	31.44	31.54	61.66	50.84	61.92	32.43	58.14
BMSK0001745		uncharacterized protein LOC105842836	17.835	4.156603787	6.23E-13	2.89E-10	yes	up	1.74	0.7	0.51	15.84	12.84	15.53	0.983333333	14.73666667
BMSK0011298		XP 021206601.1 uncharacterized protein LOC110385973	2.883	1.527809946	1.15E-11	4.31E-09	yes	up	0.85	1.01	1.21	2.12	3.05	2.44	1.023333333	2.536666667
BMSK0006199		-	3.301	1.72271055	1.89E-11	6.78E-09	yes	up	18.2	9.26	15.24	43.56	33.92	43.38	14.23333333	40.28666667
BMSK0007338	rtn1-a	reticulon-1-A isoform X2	2.045	1.031851913	6.54E-11	1.98E-08	yes	up	779.18	637.64	688.43	1404.09	1028.46	1266.4	701.75	1232.983333
BMSK0013317	JHBP	AAF19267.1 hemolymph juvenile hormone binding protein precursor	6.075	2.602990222	6.99E-11	2.04E-08	yes	up	0.96	1.59	0.62	5.52	6.89	6.07	1.056666667	6.16
BMSK0015753		flocculation protein FLO11	0.333	-1.58701572	9.76E-11	2.73E-08	yes	down	1.54	2.06	1.91	0.52	0.42	0.64	1.836666667	0.526666667
BMSK0013111	Nup107	Uncharacterized protein OBRU01 08225 [Operophtera brumata]	0.292	-1.775408209	1.96E-10	5.15E-08	yes	down	3.09	6.34	5.07	1.23	1.38	1.03	4.833333333	1.213333333
BMSK0011404	Slc2a8	solute carrier family 2, facilitated glucose transporter member 6-like	4.836	2.273933705	3.50E-10	8.13E-08	yes	up	0.66	1.01	0.73	3.81	3.11	3	0.8	3.306666667
BMSK0004805	Alas1	5-aminolevulinate synthase, nonspecific, mitochondrial	2.124	1.08660319	8.54E-10	1.73E-07	yes	up	68.3	48.39	56.4	119.82	90.61	106.11	57.69666667	105.5133333
BMSK0000270		cold-related protein	2.423	1.276682507	6.02E-09	9.50E-07	yes	up	30.22	29.72	28.77	65	70.02	45.83	29.57	60.28333333
BMSK0006776	TMPRSS15	Trypsin	2.923	1.547312725	1.54E-08	2.06E-06	yes	up	2.16	1.78	2.02	4.77	5.22	4.99	1.986666667	4.993333333
BMSK0007395	Orct	organic cation transporter protein-like [Amyelois transitella]	0.401	-1.317154365	1.91E-08	2.31E-06	yes	down	3.98	4.65	4.32	1.42	1.43	1.71	4.316666667	1.52
BMSK0005769		23 kDa integral membrane protein-like	2.949	1.560162274	2.82E-08	3.01E-06	yes	up	0.41	0.66	0.56	1.57	1.11	1.44	0.543333333	1.373333333
BMSK0001267		Uncharacterized protein OBRU01 08609 [Operophtera brumata]	2.4	1.262874725	3.31E-08	3.49E-06	yes	up	4.21	5.69	5.42	7.96	13.23	10.51	5.106666667	10.56666667
BMSK0005652		caspase-1	0.474	-1.077515038	6.82E-08	6.26E-06	yes	down	11.84	13.12	13.97	3.3	6.51	6.24	12.97666667	5.35
BMSK0001726		uncharacterized protein LOC101737450 isoform X2	2.847	1.509306424	9.25E-08	8.00E-06	yes	up	7.66	5.72	4.77	17.88	10.93	17.72	6.05	15.51
BMSK0014074	PPAF2	ABF51436.1 serine proteinase-like protein	2.006	1.003985697	2.03E-07	1.46E-05	yes	up	20.13	18.45	16.45	37.76	25.46	31.4	18.34333333	31.54
BMSK0005846		regulator of telomere elongation helicase 1 homolog isoform X2	0.012	-6.355734755	2.04E-07	1.46E-05	yes	down	0.31	1.79	0.56	0.03	0	0	0.886666667	0.01
BMSK0003984	GST1	glutathione S-transferase epsilon 5	2.416	1.272416997	6.47E-07	3.68E-05	yes	up	6.85	8.04	6.13	14.42	16.21	12.98	7.006666667	14.53666667
BMSK0001229		lysozyme-like [Amyelois transitella]	0.492	-1.022213177	1.64E-06	6.95E-05	yes	down	25.47	20.75	19.39	8.51	9.64	9.69	21.87	9.28
BMSK0005058		complex III assembly factor LYRM7 [Papilio machaon]	2.026	1.018386492	1.85E-06	7.71E-05	yes	up	12.51	8.95	11.07	16.03	20.17	13.79	10.84333333	16.66333333
BMSK0008209	Wdr18	WD repeat-containing protein 18	0.499	-1.001570202	6.02E-06	0.000178071	yes	down	20.46	19.56	28.42	6.64	13.28	9.72	22.81333333	9.88
BMSK0004693	br	broad-complex isoform X1	2.051	1.036256824	9.06E-06	0.000243189	yes	up	63.14	46.09	62.1	113.45	85.84	91.75	57.11	97.01333333
BMSK0002558		uncharacterized protein LOC101740428 isoform X1	3.937	1.977253185	2.27E-05	0.00046849	yes	up	0.42	0.37	0.48	1.29	1.98	1.06	0.423333333	1.443333333
BMSK0009680	Gld	glucose dehydrogenase [FAD, quinone]	2.144	1.100575302	2.79E-05	0.000549885	yes	up	1.04	1.19	1.24	2.43	1.74	2.33	1.156666667	2.166666667
BMSK0000649		Domain of unknown function (DUF4780)	0.369	-1.437027286	0.000105549	0.001444212	yes	down	7.04	6.85	6.29	1.46	2.99	1.99	6.726666667	2.146666667
BMSK0003385		Uncharacterized protein OBRU01 09048 [Operophtera brumata]	2.628	1.393982184	0.000147096	0.001853741	yes	up	0.67	0.88	0.96	1.6	2.39	1.69	0.836666667	1.893333333
BMSK0014701		XP 021202580.1 endochitinase A isoform X1	2.112	1.078678228	0.000175514	0.00209318	yes	up	3.93	6.74	5.39	12.58	7.85	8.43	5.353333333	9.62
BMSK0001242		glutathione S-transferase C-terminal domain-containing protein homolog	0.302	-1.72670821	0.000257443	0.002772866	yes	down	2.21	2.08	1.61	0.19	0.75	0.62	1.966666667	0.52
BMSK0011423		-	3.116	1.639713553	0.000389963	0.003848451	yes	up	1.24	1.72	3.39	5.15	4.26	7.12	2.116666667	5.51
BMSK0006183		uncharacterized protein LOC101735496	0.461	-1.115761416	0.000441872	0.004233717	yes	down	3.04	2.36	3.96	0.75	1.67	1.34	3.12	1.253333333
BMSK0001262		uncharacterized protein LOC106126609 [Papilio xuthus]	2.174	1.120316466	0.000485905	0.004555498	yes	up	2.46	2.37	2.72	4.97	5.13	3.95	2.516666667	4.683333333
BMSK0001767	al	homeobox protein aristaless-like	2.578	1.366200361	0.000495109	0.004620428	yes	up	1.09	2.2	1.08	2.28	1.98	2.06	1.456666667	2.106666667
BMSK0005072		-	2.14	1.097713692	0.000632683	0.005531601	yes	up	12.13	8.98	12.13	27.59	17.28	15.95	11.08	20.27333333
BMSK0003730	Ahr	single-minded homolog 2	2.303	1.203533637	0.00099081	0.00763862	yes	up	9.03	10.51	8.65	19.72	13.88	19.69	9.396666667	17.76333333
BMSK0004214	LIPM	Lipase 1 [Papilio xuthus]	0.494	-1.018299232	0.001048488	0.007946082	yes	down	0.82	1.24	0.92	0.37	0.39	0.54	0.993333333	0.433333333
BMSK0000976		histone H3	2.03	1.02144494	0.001207053	0.008814146	yes	up	29.44	26.8	19.21	52.71	32.06	43.29	25.15	42.68666667
BMSK0011852		XP 004926196.1 myrosinase 1 isoform X1	2.053	1.037460651	0.001503962	0.010343011	yes	up	1.15	1.74	1.32	2.72	2.32	2.38	1.403333333	2.473333333
BMSK0005429		hypothetical protein RR48 14649 [Papilio machaon]	2.266	1.18031918	0.001581221	0.010651654	yes	up	10.31	5.42	9.67	15.45	14.61	18.29	8.466666667	16.11666667
BMSK0001007	Actl6a	actin-like protein 6A	0.415	-1.268330935	0.002023915	0.01287575	yes	down	0.42	0.54	1.27	0.2	0.25	0.34	0.743333333	0.263333333
BMSK0000336	wcy	WW domain-containing adapter protein with coiled-coil homolog isoform X2	0.488	-1.035085168	0.002252969	0.013972657	yes	down	4.41	8.23	7.12	2.02	2.11	4.16	6.586666667	2.763333333
BMSK0010651	UGT2A3	UDP-glucoronosyl and UDP-glucosyl transferase	2.306	1.205250376	0.003104674	0.017684993	yes	up	0.48	0.71	1.02	1.32	1.26	1.04	0.736666667	1.206666667
BMSK0013797		XP 021202005.1 uncharacterized protein LOC101744639 isoform X1	2.539	1.344102527	0.004631145	0.023944261	yes	up	0.76	3.02	3.35	4.88	4.7	5.67	2.376666667	5.083333333
BMSK0005165	slo	D -directed R polymerases I, II, and III subunit RPABC4	2.461	1.299369978	0.005400413	0.026967905	yes	up	2.5	5.72	4.43	10.03	6.88	8.94	4.216666667	8.616666667
BMSK0002512		-	2.424	1.277654407	0.005560506	0.027567488	yes	up	3.16	2.68	2.3	4.15	8.17	4.65	2.713333333	5.656666667
BMSK0002353	V-ROS	Protein tyrosine kinase	2.109	1.076675455	0.009304013	0.040627869	yes	up	0.39	0.45	0.23	0.84	0.51	0.6	0.356666667	0.65
BMSK0001644		-	2.269	1.181888224	0.010354265	0.044272021	yes	up	1.1	0.72	0.71	1.9	1.2	1.84	0.843333333	1.646666667
