# Supplementary material for: Transcriptional Dynamics Induced by Diapause Hormone in the Silkworm, Bombyx mori
Source: Biology (Basel). 2022 Sep 4;11(9):1313. doi: 10.3390/biology11091313 (PMC9495520; doi:10.3390/biology11091313)
Supplement: Supplementary file 1 [file biology-11-01313-s001.zip › Table S3 Differentially expressed genes (DEGs) between CK12h_vs_DH12h.csv]

Table S3 Differentially expressed genes (DEGs) between CK12h_vs_DH12h
Gene_id	Gene name	Gene description	FC(DH12h/CK12h)	Log2FC(DH12h/CK12h)	Pvalue	Padjust	Significant	Regulate	CK12h_1	CK12h_2	CK12h_3	DH12h_1	DH12h_2	DH12h_3	CK12h	DH12h
BMSK0011357	Lip1	1607133A egg specific protein	0.092	-3.435568202	0	0	yes	down	8356.92	8047.5	7631.68	993.71	913.04	976.16	8012.033333	960.97
BMSK0007715	Cyp4g15	cytochrome P450 CYP4G25	3.34	1.739738415	6.76E-128	2.92E-124	yes	up	30.7	28.35	28.68	134.77	117.05	129.2	29.24333333	127.0066667
BMSK0006409	pip	heparan sulfate 2-O-sulfotransferase pipe isoform X2	3.506	1.809663301	1.63E-80	4.69E-77	yes	up	5.94	5.56	5.53	23.35	24.63	23.26	5.676666667	23.74666667
BMSK0013715	wat	XP 004926017.1 fatty acyl-CoA reductase wat isoform X2	3.123	1.643089882	3.26E-62	7.05E-59	yes	up	6.29	4.99	6.24	24.31	23.46	23.05	5.84	23.60666667
BMSK0013252	ASNS	XP 012551318.1 asparagine synthetase isoform X1	3.209	1.681995835	5.32E-62	9.20E-59	yes	up	10.67	9.11	10.4	43.91	39.26	42.32	10.06	41.83
BMSK0015384		uncharacterized protein LOC105390186 [Plutella xylostella]	0.426	-1.232477526	3.13E-59	4.51E-56	yes	down	25.13	25.84	24.27	14.46	13.49	13.56	25.08	13.83666667
BMSK0008998		diacylglycerol kinase eta-like	2.182	1.125872885	3.33E-55	4.11E-52	yes	up	12.36	12.16	12.14	37.92	34.86	35.64	12.22	36.14
BMSK0015743		actin, partial [Zygaena filipendulae]	0.467	-1.099428679	2.58E-53	2.79E-50	yes	down	129.06	122.03	126.8	74.03	78.29	76	125.9633333	76.10666667
BMSK0002376	Cyt-b5	cytochrome b5	0.421	-1.247037315	1.71E-52	1.65E-49	yes	down	619.32	596.65	577.94	288.44	334.42	307.37	597.97	310.0766667
BMSK0010386	Slc26a11	XP 004926417.1 sodium-independent sulfate anion transporter	0.423	-1.242367442	1.66E-50	1.31E-47	yes	down	174.02	160.73	161.56	84.25	96.29	89.71	165.4366667	90.08333333
BMSK0003084	Sv2a	synaptic vesicle glycoprotein 2B-like [Plutella xylostella]	0.405	-1.305720856	7.49E-44	4.98E-41	yes	down	173.36	155.33	153.59	80.08	91.97	80.72	160.76	84.25666667
BMSK0003283	RpL15	ribosomal protein L15 isoform X1	0.438	-1.190439548	7.54E-43	4.66E-40	yes	down	2518.77	2276.45	2176.75	1248.52	1401.19	1302.61	2323.99	1317.44
BMSK0011898	RpS20	ribosomal protein S20	0.447	-1.162986497	1.17E-42	6.75E-40	yes	down	4233.94	3990.35	3810.83	2138.4	2480.26	2344.02	4011.706667	2320.893333
BMSK0005090	SV2A	synaptic vesicle glycoprotein 2B isoform X2	0.487	-1.036958333	1.31E-42	7.07E-40	yes	down	99.36	95.47	97.38	60.65	64.65	59.9	97.40333333	61.73333333
BMSK0011011	blw	ATP synthase	0.48	-1.058794102	2.08E-42	1.06E-39	yes	down	2008.36	1854.22	1858.2	1119.15	1260.38	1174.99	1906.926667	1184.84
BMSK0011832		-	0.376	-1.413011449	8.24E-42	3.75E-39	yes	down	45.67	29	23.31	23.5	7.53	13.34	32.66	14.79
BMSK0004106	ATPsynB	ATP synthase	0.435	-1.201539062	3.28E-41	1.35E-38	yes	down	1207.15	1102.17	1072.46	583.83	682.4	638.41	1127.26	634.88
BMSK0005396	ptaK	laccase-4-like [Amyelois transitella]	0.474	-1.076269461	1.67E-40	6.54E-38	yes	down	37.92	39.9	38.45	25.31	23.53	22.6	38.75666667	23.81333333
BMSK0007848	RPL21	ribosomal protein L21	0.475	-1.07340369	1.75E-40	6.58E-38	yes	down	4381.44	4228.35	4002.74	2417.18	2744.2	2602.03	4204.176667	2587.803333
BMSK0011812	lrp-1	vitellogenin receptor [Antheraea pernyi]	0.483	-1.049373835	3.03E-39	9.69E-37	yes	down	290.44	271.5	294.63	179.87	188.89	166.83	285.5233333	178.53
BMSK0015709	l(2)efl	heat shock protein hsp20.1	0.495	-1.013977164	5.41E-39	1.67E-36	yes	down	1308.19	1255.5	1224.43	756.4	865.87	804.74	1262.706667	809.0033333
BMSK0007338	rtn1-a	reticulon-1-A isoform X2	0.456	-1.132558579	1.30E-38	3.73E-36	yes	down	1168.67	1081.96	1046.87	594.09	690.49	636.26	1099.166667	640.28
BMSK0003024	ARGK	arginine kinase	0.464	-1.106647209	1.43E-38	3.99E-36	yes	down	2345.03	2173.72	2125.88	1225.95	1439.15	1319.73	2214.876667	1328.276667
BMSK0009998		40S ribosomal protein SA isoform X1	0.494	-1.017515318	6.83E-38	1.74E-35	yes	down	4995.87	4732.1	4604.37	2873.86	3269.12	3023.16	4777.446667	3055.38
BMSK0013688	Ndufs2	ABF51261.1 DH dehydrogenase-ubiquinone Fe-S protein 2 precursor	0.489	-1.031975049	1.38E-37	3.40E-35	yes	down	241.82	237.81	231.26	139.52	159.89	150.45	236.9633333	149.9533333
BMSK0009901	Act5C	Actin	0.492	-1.021859727	1.10E-36	2.39E-34	yes	down	2924.65	2790.65	2840.12	1672.81	1985.16	1788.84	2851.806667	1815.603333
BMSK0004205	Mhc	myosin heavy chain, muscle isoform X8 [Papilio xuthus]	0.478	-1.064100244	1.22E-36	2.52E-34	yes	down	28.38	29.14	29.84	16.18	19.37	18.45	29.12	18
BMSK0006734	COX6B1	cytochrome c oxidase subunit 6B1 isoform X2	0.454	-1.139984181	2.33E-36	4.37E-34	yes	down	1099.44	1113.69	1037.4	583.75	697.88	628.42	1083.51	636.6833333
BMSK0014076	Tnks	tankyrase-2 [Amyelois transitella]	0.471	-1.086103824	3.45E-36	6.08E-34	yes	down	180.16	173.38	166.18	97.15	114.99	104.53	173.24	105.5566667
BMSK0004554	Cox6a1	mitochondrial cytochrome c oxidase subunit VIa	0.498	-1.005597808	4.27E-36	7.23E-34	yes	down	999.26	959.35	987.01	586.59	683.15	628.65	981.8733333	632.7966667
BMSK0012034	RpL17	60S ribosomal protein L17	0.462	-1.113783506	1.12E-35	1.79E-33	yes	down	5922.81	5423.76	5154.89	3066.69	3548.59	3267.19	5500.486667	3294.156667
BMSK0005149	RpS14	40S ribosomal protein S14	0.464	-1.107134244	1.34E-35	2.03E-33	yes	down	587.44	541.18	511.61	304.03	353.53	328.33	546.7433333	328.63
BMSK0011993	RALGAPB	XP 012546964.1 ral GTPase-activating protein subunit beta-like	0.488	-1.033850516	1.77E-34	2.42E-32	yes	down	37.31	34.26	34.49	20.75	23.23	23.26	35.35333333	22.41333333
BMSK0010922	RpS9	ribosomal protein S9	0.493	-1.021635749	2.09E-34	2.79E-32	yes	down	4658.81	4160.02	3973.34	2660.63	2820.12	2687.96	4264.056667	2722.903333
BMSK0010944	dpa	XP 012546727.2 D replication licensing factor MCM4	0.478	-1.065003536	3.40E-34	4.38E-32	yes	down	121.09	118.77	113.84	66.35	79.04	72.28	117.9	72.55666667
BMSK0007472	RpS2	ribosomal protein S2 isoform X1	0.484	-1.045849209	6.03E-34	7.66E-32	yes	down	2204.71	1942.52	1903.5	1225.51	1360.18	1273.02	2016.91	1286.236667
BMSK0010296	hibA	3-hydroxyisobutyrate dehydrogenase isoform X1	0.491	-1.025787348	9.96E-34	1.18E-31	yes	down	169	162.53	153.11	99.97	106.65	101.92	161.5466667	102.8466667
BMSK0008368	NUP205	nuclear pore complex protein Nup205 [Amyelois transitella]	0.453	-1.143391087	1.04E-33	1.21E-31	yes	down	85.72	80.66	76.24	43.07	51.88	46.94	80.87333333	47.29666667
BMSK0012993	RpS4	RS4 BOMMO RecName: Full=40S ribosomal protein S4	0.498	-1.007022232	1.18E-33	1.36E-31	yes	down	3976.99	3800.7	3629.3	2263.68	2637.14	2446.54	3802.33	2449.12
BMSK0014063	l(3)72Ab	putative U5 small nuclear ribonucleoprotein 200 kDa helicase [Papilio xuthus]	0.488	-1.036431877	2.86E-33	3.25E-31	yes	down	136.08	125.98	125.06	75.03	88.44	80.67	129.04	81.38
BMSK0001748		uncharacterized protein LOC105841396	5.19	2.375817428	3.21E-33	3.60E-31	yes	up	17.78	11.51	12.09	107.18	91.7	95.68	13.79333333	98.18666667
BMSK0000179	Prm	paramyosin [Bombyx mandarina]	0.493	-1.020319155	5.00E-33	5.41E-31	yes	down	19.15	19.1	20.94	12.03	12.4	13.32	19.73	12.58333333
BMSK0003053		-	0.487	-1.038901446	9.15E-33	9.42E-31	yes	down	48.27	45.63	45.76	26.99	31.3	29.66	46.55333333	29.31666667
BMSK0006899		pdb|1GD6|A Chain A, Structure Of The Bombyx Mori Lysozyme	0.154	-2.702640901	4.28E-32	4.16E-30	yes	down	16.48	17.94	12	3.47	2.11	3.73	15.47333333	3.103333333
BMSK0011718		probable sodium-coupled neutral amino acid transporter 6 [Amyelois transitella]	0.407	-1.295562473	7.49E-32	6.81E-30	yes	down	21.65	25.24	23.91	12.37	13.32	11.62	23.6	12.43666667
BMSK0013968	PPAF2	AAN77090.1 masquerade-like serine proteinase homolog	0.467	-1.098813163	1.08E-31	9.53E-30	yes	down	245.84	216.6	210.35	126.59	143.27	137.13	224.2633333	135.6633333
BMSK0008300	RpS3	ribosomal protein S3	0.487	-1.037957115	2.15E-31	1.80E-29	yes	down	6238.01	5728.91	5458.75	3395.38	3957.38	3642	5808.556667	3664.92
BMSK0005463	LEB3	ebocin 3=antibacterial peptide [Bombyx mori=silkworms, larvae, Peptide, 32 aa]	0.113	-3.145883527	5.87E-31	4.75E-29	yes	down	17.54	20.45	11.45	2.86	1.5	2.94	16.48	2.433333333
BMSK0006706	tardbp	TBPH	0.472	-1.082477951	1.22E-30	9.50E-29	yes	down	139.45	127.6	127.02	72.27	86.87	81.67	131.3566667	80.27
BMSK0010889	trip13	ABF51274.1 AAA family ATPase	0.492	-1.023850843	1.18E-29	8.30E-28	yes	down	50.98	48.62	48.9	30.41	32.58	31.63	49.5	31.54
BMSK0014465	Sufu	suppressor of fused homolog [Papilio machaon]	0.484	-1.04657166	6.22E-29	3.87E-27	yes	down	54.85	49.79	49.57	30.58	34.1	32.01	51.40333333	32.23
BMSK0009902	Act5C	ACT4 BOMMO RecName: Full=Actin, cytoplasmic A4; Flags: Precursor	0.454	-1.138041584	1.24E-28	7.41E-27	yes	down	154.47	134.11	138.52	74.06	90.32	86.24	142.3666667	83.54
BMSK0014516	ATPsynCf6	ABF51465.1 mitochondrial ATP synthase coupling factor 6	0.442	-1.177777946	2.02E-28	1.17E-26	yes	down	1129.99	1086.78	1118.61	538.97	729.43	635.8	1111.793333	634.7333333
BMSK0006769	STX1B	putative s-syntaxin [Danaus plexippus]	0.478	-1.064981964	3.46E-28	1.93E-26	yes	down	28.84	27.59	27.8	16.9	18.09	17.13	28.07666667	17.37333333
BMSK0001663		hypothetical protein KGM 07760 [Danaus plexippus]	0.457	-1.129399823	1.33E-27	7.10E-26	yes	down	338.86	305.86	294.61	221.52	223.13	219.07	313.11	221.24
BMSK0002350		uncharacterized protein LOC101741863	0.428	-1.224067973	2.26E-27	1.16E-25	yes	down	24.1	25.26	18.6	12.77	12.77	12.65	22.65333333	12.73
BMSK0014530	RDH13	retinol dehydrogenase 13-like [Papilio polytes]	0.465	-1.104940584	2.40E-27	1.22E-25	yes	down	80.58	81.57	76.68	43.42	51.77	48.58	79.61	47.92333333
BMSK0005247		ubiquitin-conjugating enzyme E2 S	0.492	-1.024713803	3.59E-27	1.78E-25	yes	down	71.68	74.64	68.71	42.47	49.88	43.91	71.67666667	45.42
BMSK0002371	ABHD1	phospholipase ABHD3 isoform X1	0.448	-1.159746367	8.32E-27	3.95E-25	yes	down	27.74	24.53	25.39	15.44	17.15	15.34	25.88666667	15.97666667
BMSK0008209	Wdr18	WD repeat-containing protein 18	2.655	1.408629588	1.18E-26	5.52E-25	yes	up	7.46	6.5	7.54	28	21.88	24.01	7.166666667	24.63
BMSK0009188	RBM12	-	0.495	-1.014224345	9.05E-26	3.80E-24	yes	down	110.29	95.02	97.67	59.49	70.61	65.59	100.9933333	65.23
BMSK0003626		attacin-like protein	0.189	-2.399927341	3.72E-25	1.45E-23	yes	down	8.68	8.54	5.65	2.15	1.2	2.31	7.623333333	1.886666667
BMSK0013919	His4	Centromere kinetochore component CENP-T histone fold	0.496	-1.011352199	1.03E-24	3.79E-23	yes	down	132.21	129.13	136.23	83.66	82.55	89.47	132.5233333	85.22666667
BMSK0004793	TMEM181	transmembrane protein 181	0.368	-1.442097295	9.64E-24	3.11E-22	yes	down	34.19	29.44	26.62	12.54	15.87	14.67	30.08333333	14.36
BMSK0013537		-	4.382	2.131751698	3.80E-23	1.16E-21	yes	up	0.38	0.42	0.42	2.51	2.06	2.36	0.406666667	2.31
BMSK0013918	His4	Centromere kinetochore component CENP-T histone fold	0.496	-1.011651254	5.52E-23	1.64E-21	yes	down	50.37	47.85	44.86	29.87	32.8	29.31	47.69333333	30.66
BMSK0013904		linker histone H1 and H5 family	0.483	-1.049107327	1.77E-22	4.93E-21	yes	down	71.33	67.83	65.54	38.06	46.84	43.06	68.23333333	42.65333333
BMSK0003527		-	0.484	-1.047945172	3.33E-21	8.36E-20	yes	down	100.71	87.94	96.8	56.97	64.41	57.82	95.15	59.73333333
BMSK0005905	TUBB4A	tubulin beta chain isoform X2	0.403	-1.312685276	5.01E-21	1.23E-19	yes	down	18.77	18.24	17.13	8.42	9.74	10.05	18.04666667	9.403333333
BMSK0014074	PPAF2	ABF51436.1 serine proteinase-like protein	0.472	-1.08163457	1.23E-20	2.92E-19	yes	down	35.12	32.6	31.75	18.52	22.36	19.99	33.15666667	20.29
BMSK0002324	Cacnb4	voltage-dependent L-type calcium channel subunit beta-2 [Amyelois transitella]	0.491	-1.025418764	3.47E-20	7.98E-19	yes	down	67.21	55.36	67.53	39.97	42.04	40.45	63.36666667	40.82
BMSK0015299		ABF51421.1 myosin light chain 2	0.355	-1.495665928	1.61E-19	3.48E-18	yes	down	28.36	25.88	22.68	9.09	13.52	12.7	25.64	11.77
BMSK0013011	Mocs1	BAW33842.1 MOCS1AB	0.499	-1.003629607	2.50E-18	4.91E-17	yes	down	50.53	52.34	42.96	27.24	32.9	33.72	48.61	31.28666667
BMSK0011370	sem-2	XP 004924250.1 transcription factor sem-2	2.063	1.045000835	3.50E-18	6.72E-17	yes	up	1.52	1.59	1.63	4.62	3.73	4.3	1.58	4.216666667
BMSK0008286	ARHGAP6	rho GTPase-activating protein 6 isoform X3	0.355	-1.493923007	7.00E-18	1.30E-16	yes	down	10.21	8.68	7.98	3.66	3.39	4.02	8.956666667	3.69
BMSK0009514		uncharacterized protein LOC106105810 [Papilio polytes]	0.355	-1.494021852	1.26E-17	2.29E-16	yes	down	36.23	37.26	35.41	12.87	18.69	17.69	36.3	16.41666667
BMSK0013009	CFDP2	-	0.477	-1.068743068	2.63E-17	4.64E-16	yes	down	45.96	41.1	38.87	24.33	28.11	25.83	41.97666667	26.09
BMSK0010674	4cl1	XP 004928429.1 probable 4-coumarate--CoA ligase 1 isoform X1	0.485	-1.04271907	4.81E-17	8.31E-16	yes	down	9.59	8.62	8.88	4.93	5.83	6.27	9.03	5.676666667
BMSK0001151	KAT6A	histone acetyltransferase KAT6A isoform X1	0.489	-1.031893149	6.93E-17	1.18E-15	yes	down	15.47	10.96	14.78	9.34	8.02	8.78	13.73666667	8.713333333
BMSK0009323	Snap29	synaptosomal-associated protein 29 [Papilio polytes]	2.23	1.156805812	1.32E-16	2.20E-15	yes	up	3.58	5.46	4.98	14.68	12.86	12.87	4.673333333	13.47
BMSK0015807	Larp6	XP 004933542.1 la-related protein 6	0.469	-1.09192278	4.17E-16	6.70E-15	yes	down	17.77	15.54	16.74	10.15	11.35	8.87	16.68333333	10.12333333
BMSK0015992		-	0.043	-4.527089525	4.53E-16	7.23E-15	yes	down	11.29	10.76	20.42	0.33	1.01	1.01	14.15666667	0.783333333
BMSK0011013		-	0.489	-1.030805281	2.80E-15	4.14E-14	yes	down	25.27	21.03	24.23	13.72	17.69	13.17	23.51	14.86
BMSK0011298		XP 021206601.1 uncharacterized protein LOC110385973	2.868	1.519814716	7.83E-15	1.11E-13	yes	up	0.97	1.1	0.83	3.89	3.22	3.32	0.966666667	3.476666667
BMSK0006549	GPR155	integral membrane protein GPR155 isoform X2	0.443	-1.175820505	8.00E-15	1.13E-13	yes	down	10.64	12.12	11.06	5.82	7.58	5.95	11.27333333	6.45
BMSK0000977	His4	histone H4-like, partial	0.399	-1.326494472	1.60E-14	2.19E-13	yes	down	294.63	227.16	248.94	124.26	152.89	122.53	256.91	133.2266667
BMSK0005264		cuticular protein glycine-rich 14 precursor	0.41	-1.285261374	6.80E-14	8.94E-13	yes	down	8.2	7.66	7.86	3.75	4.35	4.51	7.906666667	4.203333333
BMSK0003984	GST1	glutathione S-transferase epsilon 5	3.7	1.887393436	1.57E-13	2.01E-12	yes	up	4.13	3.87	4.62	18.94	23	18.2	4.206666667	20.04666667
BMSK0004118	USP8	Ubiquitin carboxyl-terminal hydrolase	0.473	-1.078874987	1.85E-13	2.36E-12	yes	down	6.39	6.92	6.3	4.71	3.07	4.29	6.536666667	4.023333333
BMSK0009761	brn	beta-1,3-galactosyltransferase	449.723	8.812894186	5.65E-13	6.95E-12	yes	up	0	0	0	1.96	1.41	2.25	0	1.873333333
BMSK0009236		uncharacterized protein LOC105842064	0.404	-1.308872803	8.87E-13	1.08E-11	yes	down	9.3	9.44	9.08	4.3	4.59	5.01	9.273333333	4.633333333
BMSK0001863		uncharacterized protein LOC105842324	0.457	-1.129536379	1.69E-12	2.00E-11	yes	down	5.67	5.41	5.42	3.21	3.35	3.2	5.5	3.253333333
BMSK0012971		-	0.473	-1.079891996	1.83E-12	2.15E-11	yes	down	10.94	12.89	7.42	9.22	6.77	7.79	10.41666667	7.926666667
BMSK0009930	UBE2O	E2/E3 hybrid ubiquitin-protein ligase UBE2O	0.496	-1.012044958	3.61E-12	4.18E-11	yes	down	26.94	24.69	26.95	15.49	20.92	13.86	26.19333333	16.75666667
BMSK0003700	Limch1	LIM domain only protein 7 isoform X2	2.106	1.074535239	4.25E-12	4.87E-11	yes	up	1.09	1.29	1.15	3.3	3.14	3.2	1.176666667	3.213333333
BMSK0000976		histone H3	0.406	-1.300776682	8.16E-12	9.12E-11	yes	down	64.11	67.68	60.3	33.11	36.65	31.59	64.03	33.78333333
BMSK0013923	His2A	C-terminus of histone H2A	0.469	-1.092170754	1.66E-11	1.80E-10	yes	down	128.18	131.74	127.08	61.59	95.09	78.18	129	78.28666667
BMSK0005973	spo	cytochrome P450	0.266	-1.90986405	1.87E-11	2.01E-10	yes	down	5.47	4.41	4.88	2.43	0.99	1.7	4.92	1.706666667
BMSK0016018		gloverin 4 precursor	0.291	-1.782284229	3.15E-11	3.29E-10	yes	down	7.24	4.72	3.64	1.79	1.83	2.3	5.2	1.973333333
BMSK0009812		gloverin 2 isoform X1	0.097	-3.370432097	4.50E-11	4.58E-10	yes	down	4.99	2.62	2.39	0.51	0.29	0.45	3.333333333	0.416666667
BMSK0001042	akr2e	aldo-keto reductase AKR2E4-like	0.499	-1.003034169	1.54E-10	1.50E-09	yes	down	12.99	12.08	11.42	7.8	7.85	7.98	12.16333333	7.876666667
BMSK0002838		proline-rich receptor-like protein kinase PERK12	0.421	-1.248881411	1.99E-10	1.93E-09	yes	down	17.25	14.25	13.34	7.94	9.07	7.48	14.94666667	8.163333333
BMSK0007731		-	0.454	-1.139382786	2.34E-10	2.25E-09	yes	down	27.93	30.91	26.29	15.34	17.23	17.52	28.37666667	16.69666667
BMSK0001679	calua	calumenin-A isoform X2	251.497	7.974397819	2.82E-10	2.69E-09	yes	up	0	0	0	9.88	4.78	5.78	0	6.813333333
BMSK0006342		supervillin isoform X3	0.458	-1.1278219	5.03E-10	4.66E-09	yes	down	6302.32	8750.69	6729.52	4800.99	3571.36	4572.86	7260.843333	4315.07
BMSK0000455		hypodermin-A	0.346	-1.529155401	7.35E-10	6.68E-09	yes	down	78.91	61	64.82	35.26	33.87	23.69	68.24333333	30.94
BMSK0000975		histone H2A, sperm	0.465	-1.104056504	1.12E-09	1.01E-08	yes	down	101.2	113.13	99.74	56.25	69.49	64.32	104.69	63.35333333
BMSK0007955		-	31.642	4.983761005	1.88E-09	1.65E-08	yes	up	0.04	0.04	0.08	2.07	1.59	2.27	0.053333333	1.976666667
BMSK0015612	Slc9a3r2	XP 004923504.1 Na(+)/H(+) exchange regulatory cofactor NHE-RF1	0.001	-10.41454807	3.64E-09	3.10E-08	yes	down	6.6	5.04	0.78	0	0	0	4.14	0
BMSK0010343	SLC26A11	XP 021208573.1 sodium-independent sulfate anion transporter isoform X2	0.465	-1.104670095	5.66E-09	4.70E-08	yes	down	5.84	6.54	5.34	2.93	3.67	4.07	5.906666667	3.556666667
BMSK0006394		BTB/POZ domain-containing protein 6-B	2.469	1.30417678	6.68E-09	5.51E-08	yes	up	1.18	0.97	1.4	4.26	3.7	3.36	1.183333333	3.773333333
BMSK0003813	Spn42Dd	serine protease inhibitor 11 precursor	2.398	1.261990461	7.85E-09	6.43E-08	yes	up	3.81	3.5	2.85	10.21	10.35	10.73	3.386666667	10.43
BMSK0014701		XP 021202580.1 endochitinase A isoform X1	0.447	-1.162606344	1.22E-08	9.78E-08	yes	down	12.41	9.99	10.53	5.07	7.13	6.88	10.97666667	6.36
BMSK0010651	UGT2A3	UDP-glucoronosyl and UDP-glucosyl transferase	5.456	2.447873838	3.42E-08	2.58E-07	yes	up	0.44	0.28	0.29	2.1	2.5	1.35	0.336666667	1.983333333
BMSK0004693	br	broad-complex isoform X1	0.458	-1.125488175	3.79E-08	2.85E-07	yes	down	92.72	78.4	89.9	48.32	62.81	43.88	87.00666667	51.67
BMSK0000019		uncharacterized protein LOC101741886 isoform X1	0.398	-1.330161638	4.36E-08	3.26E-07	yes	down	6.39	5.89	6.57	3.79	3.46	2.44	6.283333333	3.23
BMSK0010467	MAP3K9	XP 004932970.1 mitogen-activated protein kinase kinase kinase 11	2.684	1.424484943	6.11E-08	4.50E-07	yes	up	2.92	4.67	5.94	18.8	11.57	16.41	4.51	15.59333333
BMSK0012066		cuticular protein RR-2 motif 76 precursor	0.397	-1.331928989	8.52E-08	6.18E-07	yes	down	8.02	12.38	13.27	5.57	5.44	5.19	11.22333333	5.4
BMSK0001726		uncharacterized protein LOC101737450 isoform X2	0.372	-1.427333523	1.01E-07	7.25E-07	yes	down	11.89	21.86	15.97	6.71	9.04	5.48	16.57333333	7.076666667
BMSK0007245		pancreatic triacylglycerol lipase-like [Amyelois transitella]	0.412	-1.280726512	1.11E-07	7.94E-07	yes	down	3.13	3.1	2.95	1.83	1.86	1.43	3.06	1.706666667
BMSK0006877		uncharacterized protein LOC105842101	150.145	7.230208204	1.56E-07	1.10E-06	yes	up	0	0	0	1.08	0.69	3.37	0	1.713333333
BMSK0010623		-	2.012	1.008538171	2.46E-07	1.69E-06	yes	up	1.26	1.27	0.94	3.92	2.78	2.81	1.156666667	3.17
BMSK0011938	LCP2	ADA67926.1 putative peptidase	0.487	-1.039391891	3.94E-07	2.66E-06	yes	down	4.53	3.79	3.83	2.15	2.52	2.97	4.05	2.546666667
BMSK0013922		Core histone H2A/H2B/H3/H4	0.441	-1.179863649	3.95E-07	2.66E-06	yes	down	47.73	41.77	47.67	24.25	27.32	26.82	45.72333333	26.13
BMSK0013929		Core histone H2A/H2B/H3/H4	0.441	-1.179863649	3.95E-07	2.66E-06	yes	down	47.73	41.77	47.67	24.25	27.32	26.82	45.72333333	26.13
BMSK0013914		Core histone H2A/H2B/H3/H4	0.441	-1.179863649	3.95E-07	2.66E-06	yes	down	47.73	41.77	47.67	24.25	27.32	26.82	45.72333333	26.13
BMSK0014997		XP 004934132.1 histone H2B-like, partial	0.441	-1.179863649	3.95E-07	2.66E-06	yes	down	47.73	41.77	47.67	24.25	27.32	26.82	45.72333333	26.13
BMSK0001161	gatA	fatty-acid amide hydrolase 2-like	0.407	-1.297941465	5.02E-07	3.33E-06	yes	down	3.06	4.2	3.67	2.04	1.51	1.91	3.643333333	1.82
BMSK0015670	Hsp68	heat shock protein 70	0.474	-1.07845325	8.08E-07	5.25E-06	yes	down	4.95	4.99	4.44	2.3	3.34	3.18	4.793333333	2.94
BMSK0001745		uncharacterized protein LOC105842836	8.893	3.15268418	9.88E-07	6.32E-06	yes	up	1.17	0.69	0.51	9.72	9.29	8.6	0.79	9.203333333
BMSK0005972	daf-36	neverland isoform X1	0.404	-1.307161584	1.19E-06	7.57E-06	yes	down	1.64	1.16	1.68	0.75	0.87	0.73	1.493333333	0.783333333
BMSK0012969		-	3.864	1.949927994	1.86E-06	1.15E-05	yes	up	0.43	1.73	0.53	4.88	3.69	4.93	0.896666667	4.5
BMSK0015391	CECD	BAL70382.1 cecropin D	0.225	-2.154360409	1.99E-06	1.23E-05	yes	down	34.73	35.29	16.98	6.22	4.78	14.87	29	8.623333333
BMSK0006528		cuticular protein hypothetical 22 precursor	0.309	-1.694625946	2.07E-06	1.27E-05	yes	down	2.74	2.71	3.03	1.13	0.85	1.4	2.826666667	1.126666667
BMSK0006789	Tmprss2	transmembrane protease serine 2-like	0.414	-1.272018722	4.92E-06	2.85E-05	yes	down	3.62	3.75	3.42	1.66	1.99	2.43	3.596666667	2.026666667
BMSK0009177	svr	Zinc carboxypeptidase	8.046	3.00819214	6.60E-06	3.75E-05	yes	up	0.73	0.17	0	3.68	2.79	3.3	0.3	3.256666667
BMSK0004546		Interferon-induced 6-16 family	0.152	-2.715660025	7.38E-06	4.15E-05	yes	down	17.62	17.45	10.65	4.22	3.79	1.02	15.24	3.01
BMSK0008972	DDX23	probable ATP-dependent R helicase DDX23 [Amyelois transitella]	3.42	1.774071324	1.04E-05	5.75E-05	yes	up	0.92	0.53	0.41	4.12	1.36	2.86	0.62	2.78
BMSK0008706	AQP	aquaporin	2.517	1.331543982	1.96E-05	0.000102233	yes	up	0.78	0.58	0.83	2.91	1.95	2.36	0.73	2.406666667
BMSK0005648	btd	transcription factor Sp5-like [Amyelois transitella]	0.482	-1.052797658	2.86E-05	0.000144841	yes	down	6.41	5.74	5.27	2.99	4.22	3.67	5.806666667	3.626666667
BMSK0014047		zinc finger protein 709-like	0.497	-1.009813584	3.16E-05	0.000158946	yes	down	13.52	11.12	16.57	6.72	8.46	11.18	13.73666667	8.786666667
BMSK0013685		Brain-specific homeobox protein [Papilio xuthus]	0.473	-1.079952626	4.07E-05	0.000201547	yes	down	2.94	3.49	3.57	2.09	2.03	1.99	3.333333333	2.036666667
BMSK0001177		espin	0.471	-1.08756681	4.93E-05	0.000241591	yes	down	5.06	4.05	6.06	3.16	3.9	2.16	5.056666667	3.073333333
BMSK0010058	y	uncharacterized protein LOC101738082 isoform X1	0.34	-1.556377947	5.23E-05	0.000254722	yes	down	2.2	3.03	1.55	1.03	1.11	0.9	2.26	1.013333333
BMSK0006139		-	0.354	-1.499642093	5.67E-05	0.000273767	yes	down	4892.43	7209.88	4178.55	3350.79	1578.19	2615.84	5426.953333	2514.94
BMSK0003085	INT2	synaptic vesicle glycoprotein 2A	0.407	-1.296775584	5.98E-05	0.000287897	yes	down	3	1.92	2.52	0.84	1.78	1.24	2.48	1.286666667
BMSK0009040	Celsr2	protocadherin-16, partial	0.483	-1.049876097	6.24E-05	0.000299203	yes	down	3.04	2.28	2.02	2.19	1.43	1.46	2.446666667	1.693333333
BMSK0006071	lap-2	putative aminopeptidase W07G4.4 [Papilio polytes]	0.314	-1.66959107	6.78E-05	0.000322021	yes	down	1.81	2.87	1.81	0.89	0.43	1.33	2.163333333	0.883333333
BMSK0012590		cuticular protein RR-2 motif 115 precursor	0.243	-2.041936502	0.000101263	0.000463869	yes	down	5.97	3.07	7.05	3.1	5.44	1.55	5.363333333	3.363333333
BMSK0013971	PPAF2	clip domain serine protease 11 precursor	0.453	-1.143868429	0.000102204	0.00046768	yes	down	2.99	3.54	3.47	1.58	2.4	1.74	3.333333333	1.906666667
BMSK0002495		probable peroxisomal acyl-coenzyme A oxidase 1 [Amyelois transitella]	0.467	-1.099930144	0.000112962	0.000511496	yes	down	2.38	2.12	2.18	1.52	0.94	1.59	2.226666667	1.35
BMSK0012038	SKOR2	XP 012545351.1 SKI family transcriptional corepressor 1 homolog-B isoform X1	3.203	1.6795504	0.000120124	0.000540243	yes	up	0.31	0.25	0.44	1.82	1.43	1.3	0.333333333	1.516666667
BMSK0003730	Ahr	single-minded homolog 2	0.39	-1.357718415	0.000197231	0.000846085	yes	down	15.09	17.07	14.77	6.86	6.71	11.42	15.64333333	8.33
BMSK0007186	SLC25A29	mitochondrial basic amino acids transporter-like isoform X1	0.445	-1.167191677	0.000229926	0.000970922	yes	down	2.75	2.7	2.85	1.81	1.26	1.71	2.766666667	1.593333333
BMSK0015969		XP 021209283.1 gloverin 3 isoform X1	0.186	-2.424563305	0.000249341	0.001040478	yes	down	3.5	1.28	1.16	0.53	0.39	0.54	1.98	0.486666667
BMSK0011813	LRP1	AAU12844.1 vitellogenin receptor, partial	0.399	-1.325992712	0.000380757	0.001526559	yes	down	75.97	70.89	38.01	27.99	28.04	40.41	61.62333333	32.14666667
BMSK0001032		uncharacterized protein LOC101736617	0.404	-1.308361564	0.000438789	0.001737676	yes	down	2.71	1.98	3.06	1.39	1.46	1.18	2.583333333	1.343333333
BMSK0007397	Orct	organic cation transporter protein-like	0.252	-1.987009504	0.000511387	0.001990289	yes	down	1.44	0.83	1.11	0.16	0.53	0.41	1.126666667	0.366666667
BMSK0006774	slc46a1	proton-coupled folate transporter-like isoform X1	0.433	-1.206053681	0.000516324	0.002007929	yes	down	3.74	2.89	2.02	1.99	1.81	1.26	2.883333333	1.686666667
BMSK0006141	Arc1	uncharacterized protein LOC105841924	0.395	-1.338574238	0.000575193	0.00221173	yes	down	1814.64	3051.21	1701.19	1457.27	705.47	1228.19	2189.013333	1130.31
BMSK0001535		uncharacterized protein LOC101740269	2.055	1.039423959	0.000587892	0.002251546	yes	up	1.11	1.44	1.7	3.41	3.61	4.22	1.416666667	3.746666667
BMSK0005507		-	0.459	-1.123892976	0.000727036	0.002717033	yes	down	17.01	15.85	15.94	9.89	8.97	10.4	16.26666667	9.753333333
BMSK0011015	Aldh3b1	XP 021208463.1 aldehyde dehydrogenase family 3 member B1 isoform X2	8.368	3.064946774	0.000734402	0.002738641	yes	up	4.42	0.05	0	24.82	7.95	26.93	1.49	19.9
BMSK0004108		solute carrier organic anion transporter family member 2A1	0.414	-1.273124923	0.000756462	0.002811204	yes	down	1.91	5.33	1.55	5.6	1.03	0.81	2.93	2.48
BMSK0013422		Protein C10	0.418	-1.259505093	0.000871577	0.00319369	yes	down	3.76	1.21	3.96	1.44	1.59	1.8	2.976666667	1.61
BMSK0015401	CECB1,CECB2	Cecropin family	0.228	-2.135723501	0.000887627	0.003246995	yes	down	6.56	4.19	4.94	0.96	2.74	0.98	5.23	1.56
BMSK0010052	CSNK1E	double-time protein	0.093	-3.431844526	0.000923937	0.003358498	yes	down	0.3	0.12	0.68	0	0	0.13	0.366666667	0.043333333
BMSK0013317	JHBP	AAF19267.1 hemolymph juvenile hormone binding protein precursor	2.742	1.455159922	0.000930788	0.00338056	yes	up	1.43	1.33	0.58	3.39	4.09	4.19	1.113333333	3.89
BMSK0003385		Uncharacterized protein OBRU01 09048 [Operophtera brumata]	2.48	1.310457516	0.001018152	0.003659422	yes	up	0.38	0.89	0.76	2.04	2.58	1.85	0.676666667	2.156666667
BMSK0003938		serine/threonine-protein kinase PRP4 homolog isoform X3	0.486	-1.040382355	0.001019264	0.003661893	yes	down	2.41	3.42	2.39	1.85	1.69	1.64	2.74	1.726666667
BMSK0000334	D H6	sericin, partial	0.443	-1.175938539	0.001084232	0.003871168	yes	down	0.73	0.96	0.79	0.47	0.43	0.53	0.826666667	0.476666667
BMSK0000082	ttk	longitudinals lacking protein-like	0.486	-1.040874285	0.001126812	0.004013251	yes	down	6.49	7.85	7.23	4.54	3.22	5.91	7.19	4.556666667
BMSK0006808	slp2	fork head domain transcription factor slp2	0.456	-1.132569907	0.001140144	0.004054054	yes	down	3.59	4.67	3.26	2.02	2.82	1.97	3.84	2.27
BMSK0008746	ZNF704	zinc finger protein 704 [Papilio polytes]	3.426	1.776542936	0.001239048	0.004353818	yes	up	0.05	0.13	0.07	0.38	0.4	0.35	0.083333333	0.376666667
BMSK0015393	CECB1,CECB2	Cecropin family	0.236	-2.08522084	0.001264175	0.004425893	yes	down	2.82	2.89	1.02	0.49	1.58	0.54	2.243333333	0.87
BMSK0000005		-	0.465	-1.103629664	0.001357424	0.004710385	yes	down	17.29	17.53	16.56	10.1	13.14	7.62	17.12666667	10.28666667
BMSK0003546		uncharacterized protein LOC101741944	0.449	-1.15593596	0.001363314	0.00472703	yes	down	1.7	2.41	2.77	0.84	1.73	1.39	2.293333333	1.32
BMSK0012631		cuticular protein RR-2 motif 79 precursor	0.473	-1.080180242	0.00139929	0.004838187	yes	down	1.01	1.23	0.68	0.73	0.6	0.61	0.973333333	0.646666667
BMSK0015074		-	0.29	-1.785403657	0.001644589	0.005590179	yes	down	2.51	6.22	2.4	1.06	2.45	0.68	3.71	1.396666667
BMSK0008870		-	0.481	-1.057232217	0.001831604	0.006153279	yes	down	4.06	4.99	3.94	2.9	1.99	3.21	4.33	2.7
BMSK0010497		ACY06917.1 putative cuticle protein CPG38	0.368	-1.441038793	0.002019107	0.006669147	yes	down	1.17	1.95	1.18	0.69	0.7	0.65	1.433333333	0.68
BMSK0008344	FAM102A	-	0.431	-1.214983295	0.002057001	0.006778771	yes	down	9.6	4.72	9.01	2.43	6.03	4.42	7.776666667	4.293333333
BMSK0009169		Uncharacterized protein OBRU01 25930 [Operophtera brumata]	0.455	-1.135938393	0.002132102	0.006988962	yes	down	1.49	1.35	1.73	1.01	0.7	0.99	1.523333333	0.9
BMSK0009288	Gld	glucose dehydrogenase [FAD, quinone]	0.44	-1.185424777	0.002194553	0.007166495	yes	down	1.02	0.97	0.64	0.55	0.43	0.53	0.876666667	0.503333333
BMSK0015397	CECB1,CECB2	Cecropin family	0.324	-1.626541707	0.002654759	0.008477183	yes	down	10.55	7.27	3.93	2.69	3.03	3.33	7.25	3.016666667
BMSK0009733		uncharacterized protein LOC101738110 isoform X1	0.328	-1.609681417	0.002811158	0.00889771	yes	down	1.03	1	0.9	0.28	0.33	0.66	0.976666667	0.423333333
BMSK0015465	Crk	XP 004926635.1 adapter molecule Crk isoform X2	12.03	3.588552194	0.002831173	0.008947957	yes	up	0.24	0.36	4.87	32.75	21	28.99	1.823333333	27.58
BMSK0004989	ELMOD2	ELMO/CED-12 family	2.529	1.3385451	0.004240239	0.012713363	yes	up	0.18	0.39	0.53	1.23	1.3	1.08	0.366666667	1.203333333
BMSK0005628	PcgF3	Zinc-finger double domain	2.02	1.014456062	0.004315065	0.012919784	yes	up	1.8	1.11	1.37	2.88	4.75	3.31	1.426666667	3.646666667
BMSK0007765	Tssk1b	testis-specific serine/threonine-protein kinase 6	2.031	1.021876563	0.005135081	0.015061976	yes	up	0.45	0.49	0.55	0.77	1.54	1.53	0.496666667	1.28
BMSK0004198	SerT	high-affinity serotonin transporter protein, partial	0.452	-1.14658855	0.005319724	0.015550792	yes	down	16.54	20.6	17.73	7.33	13.13	9.28	18.29	9.913333333
BMSK0013828	NPHS1	igLON family member 5 isoform X2	0.49	-1.030079587	0.005661351	0.016429613	yes	down	1.13	1.38	1.58	0.77	0.85	0.95	1.363333333	0.856666667
BMSK0009258	PI4KA	phosphatidylinositol 4-kinase alpha	2.194	1.133719287	0.006930816	0.019540107	yes	up	0.38	0.6	1.36	2.09	2.98	1.38	0.78	2.15
BMSK0011516	19G1	AFC87802.1 30K protein 4	0.349	-1.516724026	0.007786196	0.021641118	yes	down	0.56	0.45	0.2	0.16	0.21	0.18	0.403333333	0.183333333
BMSK0007339		alpha carbonic anhydrase 8	0.334	-1.58142649	0.007813871	0.021704081	yes	down	1.81	0.73	1.87	0.64	0.79	0.46	1.47	0.63
BMSK0009571	gdhII	glucose and ribitol dehydrogenase homolog 1-like	0.49	-1.029984196	0.007987253	0.022093654	yes	down	6.12	6.31	3.39	4.01	3.19	2.89	5.273333333	3.363333333
BMSK0015464		-	0.172	-2.540533354	0.008005916	0.022120361	yes	down	24.26	25.92	23.36	0.76	11.1	4.16	24.51333333	5.34
BMSK0002517	APOD	32 kDa apolipoprotein precursor	0.396	-1.336878109	0.008337348	0.022842485	yes	down	1.31	4.57	2.13	2.41	0.52	1.21	2.67	1.38
BMSK0008312	rg	neurobeachin-like isoform X3	0.446	-1.165061607	0.008363837	0.022893289	yes	down	20.01	17.6	32.51	9.67	17.69	12.4	23.37333333	13.25333333
BMSK0010283		-	17.505	4.129676295	0.010188491	0.027123287	yes	up	0	0	2.99	17.53	26.07	16.77	0.996666667	20.12333333
BMSK0003107	Map3k4	mitogen-activated protein kinase kinase kinase 4, partial	0.188	-2.413967451	0.010829556	0.028544985	yes	down	0.21	0.03	0.22	0.04	0.07	0	0.153333333	0.036666667
BMSK0006172		-	0.159	-2.654416144	0.010852995	0.028590213	yes	down	0.15	1.21	2.45	0.4	0.4	0	1.27	0.266666667
BMSK0012554		protease inhibitor 5 [Lonomia obliqua]	0.448	-1.158649387	0.010978543	0.028866095	yes	down	8.44	7.38	6.99	4.86	6.26	4.49	7.603333333	5.203333333
BMSK0002512		-	2.096	1.067831084	0.012026796	0.031060538	yes	up	2.99	1.61	2.37	6.22	5.7	7.03	2.323333333	6.316666667
BMSK0010836		uncharacterized protein LOC101736599	2.471	1.30518964	0.012541643	0.032178676	yes	up	0.11	0.59	0.94	1.63	1.63	1.85	0.546666667	1.703333333
BMSK0008975	WAS	neural Wiskott-Aldrich syndrome protein-like	2.756	1.462814443	0.012836389	0.032818027	yes	up	1.3	0.37	0.33	2.85	1.41	2.99	0.666666667	2.416666667
BMSK0004284		putative cuticle protein	0.477	-1.068839177	0.013224557	0.033621491	yes	down	2.07	1.49	1.94	1.23	0.99	1.18	1.833333333	1.133333333
BMSK0012550	NBEA	uncharacterized protein LOC101744721 isoform X2	2.225	1.153717666	0.013345267	0.033858671	yes	up	0.19	0.15	0.16	0.46	0.59	0.41	0.166666667	0.486666667
BMSK0000687	ATPsyngamma	ATP synthase subunit gamma, mitochondrial isoform X1	0.417	-1.263524271	0.014066133	0.0353761	yes	down	33.22	22.08	23.41	13.09	20.24	9.49	26.23666667	14.27333333
BMSK0014409		cuticular protein RR-1 motif 48 precursor	0.493	-1.021229476	0.014422526	0.036093897	yes	down	2.35	3.09	2.92	1.88	1.9	1.54	2.786666667	1.773333333
BMSK0000395		-	0.241	-2.051001167	0.014858869	0.036886866	yes	down	0.16	0.11	0.11	0.06	0	0.07	0.126666667	0.043333333
BMSK0008542		-	0.375	-1.415521645	0.015092149	0.037369388	yes	down	5.19	4.96	3.93	3.05	1.64	2.34	4.693333333	2.343333333
BMSK0015643	VG	vitellogenin precursor	0.085	-3.562742536	0.015242419	0.037687492	yes	down	0.03	1.09	0.08	0.09	0.02	0.02	0.4	0.043333333
BMSK0013025		XP 012546925.1 organic cation transporter protein	0.433	-1.207023813	0.016109592	0.039515128	yes	down	0.47	0.71	0.48	0.33	0.31	0.29	0.553333333	0.31
BMSK0002425		uncharacterized protein LOC101745080 isoform X4	3.412	1.770810335	0.016587891	0.040504443	yes	up	0.15	0.06	0	0.27	0.35	0.35	0.07	0.323333333
BMSK0014476		-	0.496	-1.011191118	0.018517977	0.04448848	yes	down	2.74	2.8	2.84	0.98	2.61	1.76	2.793333333	1.783333333
BMSK0007147	D11DS	stearoyl-CoA desaturase 5 isoform X2 [Amyelois transitella]	0.475	-1.073714188	0.0199193	0.047287396	yes	down	0.95	1.68	1.55	1.1	0.31	1.05	1.393333333	0.82
BMSK0011423		-	0.107	-3.223640676	0.020504579	0.048439897	yes	down	9.55	6.65	4.18	0.4	0	2.48	6.793333333	0.96
BMSK0010013	Cacng5	Voltage-dependent calcium channel gamma-5 subunit [Papilio machaon]	0.413	-1.274225584	0.020530188	0.048487144	yes	down	0.7	0.76	0.54	0.22	0.47	0.38	0.666666667	0.356666667
BMSK0010401		uncharacterized protein LOC105386400 [Plutella xylostella]	2.602	1.379415257	0.020546603	0.048499408	yes	up	0.24	0.25	0.32	0.81	0.62	1.2	0.27	0.876666667
BMSK0004315	Amy35	alpha-amylase precursor	0.49	-1.028329002	0.020724577	0.048879466	yes	down	1.11	1.44	1.07	0.75	0.8	0.76	1.206666667	0.77
