# Supplementary material for: Transcriptional Dynamics Induced by Diapause Hormone in the Silkworm, Bombyx mori
Source: Biology (Basel). 2022 Sep 4;11(9):1313. doi: 10.3390/biology11091313 (PMC9495520; doi:10.3390/biology11091313)
Supplement: Supplementary file 1 [file biology-11-01313-s001.zip › Table S4 GO annotation analysis of DEGs in CK4h_vs_DH4h group and CK12h_vs_DH12h group.csv]

Table S4 GO annotation analysis of DEGs in CK4h_vs_DH4h group and CK12h_vs_DH12h group
GO ID	Description	Term Type	CK12hVSDH12h_Dowm num	CK12hVSDH12h_Dowm percent	CK4hVSDH4h_UP num	CK4hVSDH4h_UP percent	CK4hVSDH4h_Down num	CK4hVSDH4h_Down percent	CK12hVSDH12h_up num	CK12hVSDH12h_up percent
GO:0032501	multicellular organismal process	biological_process	24	24/176	8	8/46	2	1/7	7	7/45
GO:0065007	biological regulation	biological_process	47	47/176	13	13/46	6	3/7	20	20/45
GO:0051704	multi-organism process	biological_process	19	19/176	3	3/46	0	0	2	2/45
GO:0048511	rhythmic process	biological_process	3	3/176	2	2/46	0	0	0	0
GO:0022414	reproductive process	biological_process	13	13/176	5	5/46	1	1/14	3	3/45
GO:0040011	locomotion	biological_process	5	5/176	1	1/46	0	0	2	2/45
GO:0000003	reproduction	biological_process	0	0	1	1/46	0	0	1	1/45
GO:0050896	response to stimulus	biological_process	29	29/176	7	7/46	3	3/14	3	3/45
GO:0007610	behavior	biological_process	4	4/176	1	1/46	1	1/14	1	1/45
GO:0009987	cellular process	biological_process	77	77/176	14	14/46	9	9/14	21	21/45
GO:0022610	biological adhesion	biological_process	2	2/176	1	1/46	0	0	1	1/45
GO:0051179	localization	biological_process	30	30/176	2	2/46	2	1/7	3	3/45
GO:0032502	developmental process	biological_process	27	27/176	5	5/46	3	3/14	9	9/45
GO:0002376	immune system process	biological_process	14	14/176	3	3/46	0	0	3	3/45
GO:0071840	cellular component organization or biogenesis	biological_process	33	33/176	6	6/46	5	5/14	11	11/45
GO:0008152	metabolic process	biological_process	61	61/176	11	11/46	9	9/14	14	14/45
GO:0023052	signaling	biological_process	3	3/176	0	0	0	0	0	0
GO:0008283	cell population proliferation	biological_process	1	1/176	0	0	0	0	0	0
GO:0040007	growth	biological_process	3	3/176	2	2/46	0	0	0	0
GO:0044425	membrane part	cellular_component	47	47/176	14	14/46	1	1/14	12	12/45
GO:0044217	other organism part	cellular_component	1	1/176	0	0	0	0	1	1/45
GO:0044422	organelle part	cellular_component	57	57/176	7	7/46	3	3/14	12	12/45
GO:0032991	protein-containing complex	cellular_component	50	50/176	4	4/46	3	3/14	6	6/45
GO:0044464	cell part	cellular_component	94	94/176	13	13/46	6	3/7	21	21/45
GO:0016020	membrane	cellular_component	22	22/176	8	8/46	2	1/7	9	9/45
GO:0045202	synapse	cellular_component	6	6/176	0	0	0	0	0	0
GO:0044456	synapse part	cellular_component	8	8/176	2	2/46	0	0	1	1/45
GO:0043226	organelle	cellular_component	70	70/176	10	10/46	5	5/14	15	15/45
GO:0099080	supramolecular complex	cellular_component	5	5/176	0	0	0	0	1	1/45
GO:0031974	membrane-enclosed lumen	cellular_component	1	1/176	1	1/46	0	0	1	1/45
GO:0005576	extracellular region	cellular_component	19	19/176	4	4/46	1	1/14	4	4/45
GO:0044421	extracellular region part	cellular_component	8	8/176	3	3/46	0	0	5	5/45
GO:0030054	cell junction	cellular_component	5	5/176	0	0	0	0	2	2/45
GO:0038024	cargo receptor activity	molecular_function	1	1/176	1	1/46	0	0	0	0
GO:0005215	transporter activity	molecular_function	19	19/176	2	2/46	1	1/14	1	1/45
GO:0005488	binding	molecular_function	90	90/176	17	17/46	3	3/14	20	20/45
GO:0003824	catalytic activity	molecular_function	50	50/176	18	18/46	7	1/2	21	21/45
GO:0005198	structural molecule activity	molecular_function	19	19/176	0	0	1	1/14	1	1/45
GO:0098772	molecular function regulator	molecular_function	4	4/176	2	2/46	0	0	3	3/45
GO:0045735	nutrient reservoir activity	molecular_function	1	1/176	0	0	0	0	0	0
GO:0016209	antioxidant activity	molecular_function	0	0	1	1/46	0	0	0	0
GO:0045182	translation regulator activity	molecular_function	1	1/176	0	0	0	0	0	0
GO:0060089	molecular transducer activity	molecular_function	2	2/176	1	1/46	0	0	0	0
GO:0140110	transcription regulator activity	molecular_function	5	5/176	2	2/46	0	0	3	3/45
GO:0044183	protein folding chaperone	molecular_function	1	1/176	0	0	0	0	0	0
