# Supplementary material for: Transcriptional Dynamics Induced by Diapause Hormone in the Silkworm, Bombyx mori
Source: Biology (Basel). 2022 Sep 4;11(9):1313. doi: 10.3390/biology11091313 (PMC9495520; doi:10.3390/biology11091313)
Supplement: Supplementary file 1 [file biology-11-01313-s001.zip › Table S5 GO enrichment of DEGs in CK12h_vs_DH12h group.csv]

Table S5 GO enrichment of DEGs in CK12h_vs_DH12h group
GO ID	Term Type	GO term	Ratio_in_study	Pvalue	Padjust
GO:0000786	Cellular component	nucleosome	12/178	1.01E-07	0.001195844
GO:0044815	Cellular component	DNA packaging complex	12/178	2.09E-07	0.001195844
GO:0032993	Cellular component	protein-DNA complex	13/178	2.27E-07	0.001195844
GO:0044419	Biological process	interspecies interaction between organisms	19/178	9.46E-07	0.003740622
GO:0045087	Biological process	innate immune response	12/178	1.31E-06	0.004157759
GO:0006334	Biological process	nucleosome assembly	7/178	1.99E-06	0.004356859
GO:0042742	Biological process	defense response to bacterium	10/178	2.17E-06	0.004356859
GO:0034622	Biological process	cellular protein-containing complex assembly	19/178	2.20E-06	0.004356859
GO:0006955	Biological process	immune response	13/178	3.07E-06	0.005394804
GO:0046982	Molecular function	protein heterodimerization activity	12/178	5.32E-06	0.008414392
GO:0098542	Biological process	defense response to other organism	14/178	7.15E-06	0.009850819
GO:0019731	Biological process	antibacterial humoral response	5/178	7.72E-06	0.009850819
GO:0065004	Biological process	protein-DNA complex assembly	8/178	8.10E-06	0.009850819
GO:0002376	Biological process	immune system process	17/178	9.65E-06	0.010278046
GO:0006952	Biological process	defense response	15/178	9.75E-06	0.010278046
GO:0005198	Molecular function	structural molecule activity	20/178	1.13E-05	0.011185045
GO:0051707	Biological process	response to other organism	15/178	1.58E-05	0.014727993
GO:0009617	Biological process	response to bacterium	10/178	1.83E-05	0.016054698
GO:0034728	Biological process	nucleosome organization	7/178	2.84E-05	0.02366112
GO:0006412	Biological process	translation	11/178	5.48E-05	0.039767707
GO:0043207	Biological process	response to external biotic stimulus	15/178	5.68E-05	0.039767707
GO:0071824	Biological process	protein-DNA complex subunit organization	8/178	5.79E-05	0.039767707
GO:0003735	Molecular function	structural constituent of ribosome	10/178	5.59E-05	0.039767707
GO:0009607	Biological process	response to biotic stimulus	15/178	6.28E-05	0.041396131
GO:0043043	Biological process	peptide biosynthetic process	11/178	6.94E-05	0.043919329
