# Supplementary material for: Transcriptional Dynamics Induced by Diapause Hormone in the Silkworm, Bombyx mori
Source: Biology (Basel). 2022 Sep 4;11(9):1313. doi: 10.3390/biology11091313 (PMC9495520; doi:10.3390/biology11091313)
Supplement: Supplementary file 1 [file biology-11-01313-s001.zip › Table S6 KEGG enrichment of DEGs from different groups in CK4h_vs_DH4h.csv]

Table S6 KEGG enrichment of DEGs from different groups in CK4h_vs_DH4h
Num	Pathway id	Description	Database	Ratio_in_study	Ratio_in_pop	Pvalue	Padjust	First Category	Second Category
2	map04214	Apoptosis - fly	KEGG PATHWAY	2/25	69/8566	0.017024357	0.190672801	Cellular Processes	Cell growth and death
2	map00980	Metabolism of xenobiotics by cytochrome P450	KEGG PATHWAY	2/25	66/8566	0.015648882	0.292112455	Metabolism	Xenobiotics biodegradation and metabolism
2	map05204	Chemical carcinogenesis	KEGG PATHWAY	2/25	66/8566	0.015648882	0.292112455	Human Diseases	Cancer: overview
1	map00140	Steroid hormone biosynthesis	KEGG PATHWAY	1/25	42/8566	0.115782334	0.324190535	Metabolism	Lipid metabolism
2	map04212	Longevity regulating pathway - worm	KEGG PATHWAY	2/25	128/8566	0.053142949	0.330667237	Organismal Systems	Aging
1	map00260	Glycine, serine and threonine metabolism	KEGG PATHWAY	1/25	41/8566	0.113181694	0.33358815	Metabolism	Amino acid metabolism
1	map04215	Apoptosis - multiple species	KEGG PATHWAY	1/25	21/8566	0.059600318	0.333761779	Cellular Processes	Cell growth and death
1	map05020	Prion disease	KEGG PATHWAY	1/25	21/8566	0.059600318	0.333761779	Human Diseases	Neurodegenerative disease
1	map00030	Pentose phosphate pathway	KEGG PATHWAY	1/25	30/8566	0.084085676	0.336342706	Metabolism	Carbohydrate metabolism
1	map05134	Legionellosis	KEGG PATHWAY	1/25	36/8566	0.100067963	0.35023787	Human Diseases	Infectious disease: bacterial
1	map04668	TNF signaling pathway	KEGG PATHWAY	1/25	58/8566	0.156410059	0.350358532	Environmental Information Processing	Signal transduction
1	map01524	Platinum drug resistance	KEGG PATHWAY	1/25	58/8566	0.156410059	0.350358532	Human Diseases	Drug resistance: antineoplastic
1	map00830	Retinol metabolism	KEGG PATHWAY	1/25	56/8566	0.151431376	0.353339876	Metabolism	Metabolism of cofactors and vitamins
1	map05322	Systemic lupus erythematosus	KEGG PATHWAY	1/25	34/8566	0.094770517	0.35380993	Human Diseases	Immune disease
1	map00480	Glutathione metabolism	KEGG PATHWAY	1/25	78/8566	0.204678942	0.358188148	Metabolism	Metabolism of other amino acids
2	map00983	Drug metabolism - other enzymes	KEGG PATHWAY	2/25	107/8566	0.038476108	0.359110339	Metabolism	Xenobiotics biodegradation and metabolism
1	map04361	Axon regeneration	KEGG PATHWAY	1/25	107/8566	0.269986136	0.359981514	Organismal Systems	Development and regeneration
1	map00564	Glycerophospholipid metabolism	KEGG PATHWAY	1/25	96/8566	0.245844706	0.362297461	Metabolism	Lipid metabolism
1	map04979	Cholesterol metabolism	KEGG PATHWAY	1/25	55/8566	0.148931468	0.362615748	Organismal Systems	Digestive system
1	map05231	Choline metabolism in cancer	KEGG PATHWAY	1/25	71/8566	0.18809454	0.363217042	Human Diseases	Cancer: overview
1	map04320	Dorso-ventral axis formation	KEGG PATHWAY	1/25	40/8566	0.110573711	0.364242814	Organismal Systems	Development and regeneration
1	map05014	Amyotrophic lateral sclerosis	KEGG PATHWAY	1/25	40/8566	0.110573711	0.364242814	Human Diseases	Neurodegenerative disease
1	map04624	Toll and Imd signaling pathway	KEGG PATHWAY	1/25	74/8566	0.195242393	0.364452466	Organismal Systems	Immune system
1	map04210	Apoptosis	KEGG PATHWAY	1/25	88/8566	0.227807863	0.364492581	Cellular Processes	Cell growth and death
1	map05202	Transcriptional misregulation in cancer	KEGG PATHWAY	1/25	118/8566	0.293384727	0.365100994	Human Diseases	Cancer: overview
1	map04270	Vascular smooth muscle contraction	KEGG PATHWAY	1/25	106/8566	0.267822491	0.365806329	Organismal Systems	Circulatory system
1	map04911	Insulin secretion	KEGG PATHWAY	1/25	103/8566	0.261294555	0.365812378	Organismal Systems	Endocrine system
2	map05200	Pathways in cancer	KEGG PATHWAY	2/25	286/8566	0.20255546	0.365906638	Human Diseases	Cancer: overview
1	map00100	Steroid biosynthesis	KEGG PATHWAY	1/25	28/8566	0.078697957	0.367257131	Metabolism	Lipid metabolism
1	map05133	Pertussis	KEGG PATHWAY	1/25	28/8566	0.078697957	0.367257131	Human Diseases	Infectious disease: bacterial
2	map04146	Peroxisome	KEGG PATHWAY	2/25	118/8566	0.045935172	0.367481376	Cellular Processes	Transport and catabolism
2	map05225	Hepatocellular carcinoma	KEGG PATHWAY	2/25	118/8566	0.045935172	0.367481376	Human Diseases	Cancer: specific types
1	map04072	Phospholipase D signaling pathway	KEGG PATHWAY	1/25	116/8566	0.289184693	0.368053246	Environmental Information Processing	Signal transduction
1	map04391	Hippo signaling pathway - fly	KEGG PATHWAY	1/25	95/8566	0.24361242	0.36871069	Environmental Information Processing	Signal transduction
1	map04972	Pancreatic secretion	KEGG PATHWAY	1/25	123/8566	0.30378084	0.369820153	Organismal Systems	Digestive system
1	map00040	Pentose and glucuronate interconversions	KEGG PATHWAY	1/25	67/8566	0.178469209	0.37015836	Metabolism	Carbohydrate metabolism
1	map00561	Glycerolipid metabolism	KEGG PATHWAY	1/25	67/8566	0.178469209	0.37015836	Metabolism	Lipid metabolism
1	map00053	Ascorbate and aldarate metabolism	KEGG PATHWAY	1/25	51/8566	0.138860952	0.370295873	Metabolism	Carbohydrate metabolism
1	map05418	Fluid shear stress and atherosclerosis	KEGG PATHWAY	1/25	93/8566	0.239128805	0.371978141	Human Diseases	Cardiovascular disease
1	map05034	Alcoholism	KEGG PATHWAY	1/25	102/8566	0.259106188	0.37204991	Human Diseases	Substance dependence
1	map04924	Renin secretion	KEGG PATHWAY	1/25	54/8566	0.146424491	0.372716886	Organismal Systems	Endocrine system
1	map04213	Longevity regulating pathway - multiple species	KEGG PATHWAY	1/25	115/8566	0.287075699	0.373866027	Organismal Systems	Aging
1	map04970	Salivary secretion	KEGG PATHWAY	1/25	86/8566	0.223234359	0.378821943	Organismal Systems	Digestive system
1	map04070	Phosphatidylinositol signaling system	KEGG PATHWAY	1/25	86/8566	0.223234359	0.378821943	Environmental Information Processing	Signal transduction
1	map04022	cGMP-PKG signaling pathway	KEGG PATHWAY	1/25	134/8566	0.326137924	0.380494244	Environmental Information Processing	Signal transduction
1	map05130	Pathogenic Escherichia coli infection	KEGG PATHWAY	1/25	132/8566	0.322124938	0.383808437	Human Diseases	Infectious disease: bacterial
1	map04932	Non-alcoholic fatty liver disease	KEGG PATHWAY	1/25	146/8566	0.349741119	0.384029464	Human Diseases	Endocrine and metabolic disease
1	map05132	Salmonella infection	KEGG PATHWAY	1/25	145/8566	0.347804903	0.389541491	Human Diseases	Infectious disease: bacterial
1	map04142	Lysosome	KEGG PATHWAY	1/25	142/8566	0.341962989	0.390814845	Cellular Processes	Transport and catabolism
1	map05131	Shigellosis	KEGG PATHWAY	1/25	172/8566	0.398189024	0.428818949	Human Diseases	Infectious disease: bacterial
1	map03013	RNA transport	KEGG PATHWAY	1/25	183/8566	0.417625662	0.441264851	Genetic Information Processing	Translation
1	map04714	Thermogenesis	KEGG PATHWAY	1/25	236/8566	0.503131424	0.521765922	Organismal Systems	Environmental adaptation
1	map05016	Huntington disease	KEGG PATHWAY	1/25	265/8566	0.544674375	0.554577546	Human Diseases	Neurodegenerative disease
1	map05010	Alzheimer disease	KEGG PATHWAY	1/25	291/8566	0.579067562	0.579067562	Human Diseases	Neurodegenerative disease
2	map00860	Porphyrin and chlorophyll metabolism	KEGG PATHWAY	2/25	59/8566	0.012638854	0.707775808	Metabolism	Metabolism of cofactors and vitamins
2	map00982	Drug metabolism - cytochrome P450	KEGG PATHWAY	2/25	59/8566	0.012638854	0.707775808	Metabolism	Xenobiotics biodegradation and metabolism
