# Supplementary material for: Transcriptional Dynamics Induced by Diapause Hormone in the Silkworm, Bombyx mori
Source: Biology (Basel). 2022 Sep 4;11(9):1313. doi: 10.3390/biology11091313 (PMC9495520; doi:10.3390/biology11091313)
Supplement: Supplementary file 1 [file biology-11-01313-s001.zip › Table S7 KEGG enrichment of DEGs from different groups in CK12h_vs_DH12h.csv]

Table S7 KEGG enrichment of DEGs from different groups in CK12h_vs_DH12h
Num	Pathway id	Description	Database	Ratio_in_study	Ratio_in_pop	Pvalue	Padjust	First Category	Second Category
10	map05322	Systemic lupus erythematosus	KEGG PATHWAY	10/120	34/8566	1.97E-11	3.15E-09	Human Diseases	Immune disease
10	map05034	Alcoholism	KEGG PATHWAY	10/120	102/8566	1.44E-06	0.000114996	Human Diseases	Substance dependence
10	map03010	Ribosome	KEGG PATHWAY	10/120	122/8566	7.35E-06	0.000392123	Genetic Information Processing	Translation
7	map05100	Bacterial invasion of epithelial cells	KEGG PATHWAY	7/120	64/8566	2.85E-05	0.001139921	Human Diseases	Infectious disease: bacterial
5	map05416	Viral myocarditis	KEGG PATHWAY	5/120	34/8566	9.98E-05	0.003192619	Human Diseases	Cardiovascular disease
7	map05135	Yersinia infection	KEGG PATHWAY	7/120	103/8566	0.00057975	0.008432728	Human Diseases	Infectious disease: bacterial
9	map05131	Shigellosis	KEGG PATHWAY	9/120	172/8566	0.000667048	0.008893971	Human Diseases	Infectious disease: bacterial
8	map05130	Pathogenic Escherichia coli infection	KEGG PATHWAY	8/120	132/8566	0.000508586	0.009041526	Human Diseases	Infectious disease: bacterial
6	map04624	Toll and Imd signaling pathway	KEGG PATHWAY	6/120	74/8566	0.000568194	0.009091107	Organismal Systems	Immune system
6	map04520	Adherens junction	KEGG PATHWAY	6/120	72/8566	0.00049022	0.009804406	Cellular Processes	Cellular community - eukaryotes
8	map05203	Viral carcinogenesis	KEGG PATHWAY	8/120	130/8566	0.000459122	0.010494215	Human Diseases	Cancer: overview
11	map04714	Thermogenesis	KEGG PATHWAY	11/120	236/8566	0.000453642	0.01209711	Organismal Systems	Environmental adaptation
7	map00190	Oxidative phosphorylation	KEGG PATHWAY	7/120	135/8566	0.002805591	0.034530345	Metabolism	Energy metabolism
7	map04810	Regulation of actin cytoskeleton	KEGG PATHWAY	7/120	137/8566	0.003046542	0.034817624	Cellular Processes	Cell motility
5	map05410	Hypertrophic cardiomyopathy (HCM)	KEGG PATHWAY	5/120	77/8566	0.004392189	0.043921895	Human Diseases	Cardiovascular disease
7	map05012	Parkinson disease	KEGG PATHWAY	7/120	145/8566	0.004172401	0.044505607	Human Diseases	Neurodegenerative disease
4	map04670	Leukocyte transendothelial migration	KEGG PATHWAY	4/120	57/8566	0.008170693	0.065365546	Organismal Systems	Immune system
5	map05414	Dilated cardiomyopathy (DCM)	KEGG PATHWAY	5/120	89/8566	0.008083292	0.068069826	Human Diseases	Cardiovascular disease
4	map05412	Arrhythmogenic right ventricular cardiomyopathy (ARVC)	KEGG PATHWAY	4/120	56/8566	0.007678838	0.068256335	Human Diseases	Cardiovascular disease
10	map05010	Alzheimer disease	KEGG PATHWAY	10/120	291/8566	0.007555895	0.071114307	Human Diseases	Neurodegenerative disease
6	map04510	Focal adhesion	KEGG PATHWAY	6/120	131/8566	0.010071625	0.073248181	Cellular Processes	Cellular community - eukaryotes
5	map04391	Hippo signaling pathway - fly	KEGG PATHWAY	5/120	95/8566	0.010562865	0.073480797	Environmental Information Processing	Signal transduction
5	map05418	Fluid shear stress and atherosclerosis	KEGG PATHWAY	5/120	93/8566	0.009685239	0.073792298	Human Diseases	Cardiovascular disease
9	map05016	Huntington disease	KEGG PATHWAY	9/120	265/8566	0.011931702	0.079544679	Human Diseases	Neurodegenerative disease
3	map00981	Insect hormone biosynthesis	KEGG PATHWAY	3/120	36/8566	0.01367626	0.0841616	Metabolism	Metabolism of terpenoids and polyketides
4	map04260	Cardiac muscle contraction	KEGG PATHWAY	4/120	66/8566	0.01354534	0.086690179	Organismal Systems	Circulatory system
3	map04745	Phototransduction - fly	KEGG PATHWAY	3/120	37/8566	0.014733633	0.087310415	Organismal Systems	Sensory system
6	map05132	Salmonella infection	KEGG PATHWAY	6/120	145/8566	0.016014262	0.091510068	Human Diseases	Infectious disease: bacterial
5	map04921	Oxytocin signaling pathway	KEGG PATHWAY	5/120	107/8566	0.016990717	0.093741885	Organismal Systems	Endocrine system
5	map05206	MicroRNAs in cancer	KEGG PATHWAY	5/120	111/8566	0.019606962	0.104570463	Human Diseases	Cancer: overview
4	map04722	Neurotrophin signaling pathway	KEGG PATHWAY	4/120	75/8566	0.020763627	0.107167108	Organismal Systems	Nervous system
6	map04015	Rap1 signaling pathway	KEGG PATHWAY	6/120	162/8566	0.026051857	0.130259284	Environmental Information Processing	Signal transduction
4	map04611	Platelet activation	KEGG PATHWAY	4/120	95/8566	0.044053895	0.201389235	Organismal Systems	Immune system
3	map04012	ErbB signaling pathway	KEGG PATHWAY	3/120	56/8566	0.04345397	0.204489269	Environmental Information Processing	Signal transduction
4	map04145	Phagosome	KEGG PATHWAY	4/120	94/8566	0.042643747	0.206757559	Cellular Processes	Transport and catabolism
3	map05220	Chronic myeloid leukemia	KEGG PATHWAY	3/120	59/8566	0.049464227	0.213899361	Human Diseases	Cancer: specific types
4	map04390	Hippo signaling pathway	KEGG PATHWAY	4/120	98/8566	0.04844052	0.2152912	Environmental Information Processing	Signal transduction
3	map05110	Vibrio cholerae infection	KEGG PATHWAY	3/120	60/8566	0.051553448	0.217067151	Human Diseases	Infectious disease: bacterial
4	map04919	Thyroid hormone signaling pathway	KEGG PATHWAY	4/120	110/8566	0.068307732	0.273230929	Organismal Systems	Endocrine system
3	map00561	Glycerolipid metabolism	KEGG PATHWAY	3/120	67/8566	0.06734081	0.276269991	Metabolism	Lipid metabolism
3	map04971	Gastric acid secretion	KEGG PATHWAY	3/120	71/8566	0.077238492	0.301418505	Organismal Systems	Digestive system
4	map04530	Tight junction	KEGG PATHWAY	4/120	116/8566	0.07960216	0.303246322	Cellular Processes	Cellular community - eukaryotes
4	map05225	Hepatocellular carcinoma	KEGG PATHWAY	4/120	118/8566	0.083562183	0.310929054	Human Diseases	Cancer: specific types
2	map00330	Arginine and proline metabolism	KEGG PATHWAY	2/120	35/8566	0.08586533	0.312237565	Metabolism	Amino acid metabolism
2	map04341	Hedgehog signaling pathway - fly	KEGG PATHWAY	2/120	36/8566	0.090111746	0.32039732	Environmental Information Processing	Signal transduction
1	map05144	Malaria	KEGG PATHWAY	1/120	7/8566	0.094067345	0.327190765	Human Diseases	Infectious disease: parasitic
5	map04010	MAPK signaling pathway	KEGG PATHWAY	5/120	176/8566	0.100744549	0.335815163	Environmental Information Processing	Signal transduction
2	map04340	Hedgehog signaling pathway	KEGG PATHWAY	2/120	38/8566	0.098784788	0.33628864	Environmental Information Processing	Signal transduction
4	map04212	Longevity regulating pathway - worm	KEGG PATHWAY	4/120	128/8566	0.104768531	0.342101326	Organismal Systems	Aging
2	map04320	Dorso-ventral axis formation	KEGG PATHWAY	2/120	40/8566	0.107681695	0.344581424	Organismal Systems	Development and regeneration
2	map00410	beta-Alanine metabolism	KEGG PATHWAY	2/120	40/8566	0.107681695	0.344581424	Metabolism	Metabolism of other amino acids
2	map00071	Fatty acid degradation	KEGG PATHWAY	2/120	44/8566	0.126072309	0.38059565	Metabolism	Lipid metabolism
3	map04210	Apoptosis	KEGG PATHWAY	3/120	88/8566	0.125593105	0.386440324	Cellular Processes	Cell growth and death
2	map00790	Folate biosynthesis	KEGG PATHWAY	2/120	47/8566	0.140318429	0.415758309	Metabolism	Metabolism of cofactors and vitamins
2	map00053	Ascorbate and aldarate metabolism	KEGG PATHWAY	2/120	51/8566	0.159813294	0.426168785	Metabolism	Carbohydrate metabolism
3	map05164	Influenza A	KEGG PATHWAY	3/120	98/8566	0.158031073	0.428558841	Human Diseases	Infectious disease: viral
4	map04144	Endocytosis	KEGG PATHWAY	4/120	149/8566	0.156207964	0.430918521	Cellular Processes	Transport and catabolism
3	map04062	Chemokine signaling pathway	KEGG PATHWAY	3/120	100/8566	0.164807851	0.432282887	Organismal Systems	Immune system
2	map00280	Valine, leucine and isoleucine degradation	KEGG PATHWAY	2/120	49/8566	0.150000833	0.43636606	Metabolism	Amino acid metabolism
2	map01040	Biosynthesis of unsaturated fatty acids	KEGG PATHWAY	2/120	49/8566	0.150000833	0.43636606	Metabolism	Lipid metabolism
1	map00340	Histidine metabolism	KEGG PATHWAY	1/120	12/8566	0.155832751	0.437425265	Metabolism	Amino acid metabolism
2	map04512	ECM-receptor interaction	KEGG PATHWAY	2/120	55/8566	0.179770866	0.463924815	Environmental Information Processing	Signaling molecules and interaction
2	map04979	Cholesterol metabolism	KEGG PATHWAY	2/120	55/8566	0.179770866	0.463924815	Organismal Systems	Digestive system
2	map04217	Necroptosis	KEGG PATHWAY	2/120	57/8566	0.18988893	0.467418905	Cellular Processes	Cell growth and death
3	map04361	Axon regeneration	KEGG PATHWAY	3/120	107/8566	0.189172274	0.472930685	Organismal Systems	Development and regeneration
4	map05205	Proteoglycans in cancer	KEGG PATHWAY	4/120	167/8566	0.20637627	0.47855367	Human Diseases	Cancer: overview
2	map04666	Fc gamma R-mediated phagocytosis	KEGG PATHWAY	2/120	60/8566	0.205204612	0.482834382	Organismal Systems	Immune system
1	map04711	Circadian rhythm - fly	KEGG PATHWAY	1/120	16/8566	0.202222898	0.482920354	Organismal Systems	Environmental adaptation
6	map05200	Pathways in cancer	KEGG PATHWAY	6/120	286/8566	0.212064234	0.48471825	Human Diseases	Cancer: overview
2	map00982	Drug metabolism - cytochrome P450	KEGG PATHWAY	2/120	59/8566	0.200082907	0.485049471	Metabolism	Xenobiotics biodegradation and metabolism
2	map05211	Renal cell carcinoma	KEGG PATHWAY	2/120	62/8566	0.215490285	0.485611909	Human Diseases	Cancer: specific types
3	map04068	FoxO signaling pathway	KEGG PATHWAY	3/120	117/8566	0.225422759	0.500939465	Environmental Information Processing	Signal transduction
3	map04146	Peroxisome	KEGG PATHWAY	3/120	118/8566	0.22912347	0.502188427	Cellular Processes	Transport and catabolism
2	map00040	Pentose and glucuronate interconversions	KEGG PATHWAY	2/120	67/8566	0.241388212	0.508185709	Metabolism	Carbohydrate metabolism
2	map00980	Metabolism of xenobiotics by cytochrome P450	KEGG PATHWAY	2/120	66/8566	0.236192767	0.510687064	Metabolism	Xenobiotics biodegradation and metabolism
2	map05204	Chemical carcinogenesis	KEGG PATHWAY	2/120	66/8566	0.236192767	0.510687064	Human Diseases	Cancer: overview
3	map05163	Human cytomegalovirus infection	KEGG PATHWAY	3/120	129/8566	0.270491666	0.5548547	Human Diseases	Infectious disease: viral
1	map04710	Circadian rhythm	KEGG PATHWAY	1/120	22/8566	0.267108853	0.555031383	Organismal Systems	Environmental adaptation
3	map03040	Spliceosome	KEGG PATHWAY	3/120	134/8566	0.289586437	0.558238915	Genetic Information Processing	Transcription
2	map03320	PPAR signaling pathway	KEGG PATHWAY	2/120	76/8566	0.288261206	0.56246089	Organismal Systems	Endocrine system
2	map00480	Glutathione metabolism	KEGG PATHWAY	2/120	78/8566	0.298659668	0.568875559	Metabolism	Metabolism of other amino acids
1	map04977	Vitamin digestion and absorption	KEGG PATHWAY	1/120	26/8566	0.307430114	0.578691979	Organismal Systems	Digestive system
1	map04130	SNARE interactions in vesicular transport	KEGG PATHWAY	1/120	24/8566	0.287552301	0.582384406	Genetic Information Processing	Folding, sorting and degradation
1	map04392	Hippo signaling pathway - multiple species	KEGG PATHWAY	1/120	24/8566	0.287552301	0.582384406	Environmental Information Processing	Signal transduction
1	map04612	Antigen processing and presentation	KEGG PATHWAY	1/120	24/8566	0.287552301	0.582384406	Organismal Systems	Immune system
1	map00592	alpha-Linolenic acid metabolism	KEGG PATHWAY	1/120	27/8566	0.317161775	0.590068419	Metabolism	Lipid metabolism
2	map04070	Phosphatidylinositol signaling system	KEGG PATHWAY	2/120	86/8566	0.339960559	0.597732852	Environmental Information Processing	Signal transduction
1	map00100	Steroid biosynthesis	KEGG PATHWAY	1/120	28/8566	0.326757815	0.600933913	Metabolism	Lipid metabolism
1	map05133	Pertussis	KEGG PATHWAY	1/120	28/8566	0.326757815	0.600933913	Human Diseases	Infectious disease: bacterial
1	map00500	Starch and sucrose metabolism	KEGG PATHWAY	1/120	30/8566	0.345550504	0.600957399	Metabolism	Carbohydrate metabolism
3	map04932	Non-alcoholic fatty liver disease (NAFLD)	KEGG PATHWAY	3/120	146/8566	0.335731197	0.603561703	Human Diseases	Endocrine and metabolic disease
3	map04141	Protein processing in endoplasmic reticulum	KEGG PATHWAY	3/120	147/8566	0.339580854	0.603699296	Genetic Information Processing	Folding, sorting and degradation
1	map05217	Basal cell carcinoma	KEGG PATHWAY	1/120	33/8566	0.372768412	0.608601489	Human Diseases	Cancer: specific types
2	map04110	Cell cycle	KEGG PATHWAY	2/120	91/8566	0.365412886	0.609021477	Cellular Processes	Cell growth and death
1	map00511	Other glycan degradation	KEGG PATHWAY	1/120	31/8566	0.354750825	0.610324001	Metabolism	Glycan biosynthesis and metabolism
2	map04935	Growth hormone synthesis, secretion and action	KEGG PATHWAY	2/120	92/8566	0.37046071	0.611069213	Organismal Systems	Endocrine system
1	map00250	Alanine, aspartate and glutamate metabolism	KEGG PATHWAY	1/120	34/8566	0.381589201	0.616709819	Metabolism	Amino acid metabolism
1	map00051	Fructose and mannose metabolism	KEGG PATHWAY	1/120	32/8566	0.36382287	0.61927297	Metabolism	Carbohydrate metabolism
1	map00640	Propanoate metabolism	KEGG PATHWAY	1/120	32/8566	0.36382287	0.61927297	Metabolism	Carbohydrate metabolism
2	map04310	Wnt signaling pathway	KEGG PATHWAY	2/120	96/8566	0.390490644	0.624785031	Environmental Information Processing	Signal transduction
1	map05134	Legionellosis	KEGG PATHWAY	1/120	36/8566	0.398863396	0.631862806	Human Diseases	Infectious disease: bacterial
1	map01523	Antifolate resistance	KEGG PATHWAY	1/120	37/8566	0.407320183	0.638933621	Human Diseases	Drug resistance: antineoplastic
1	map04978	Mineral absorption	KEGG PATHWAY	1/120	37/8566	0.407320183	0.638933621	Organismal Systems	Digestive system
1	map00380	Tryptophan metabolism	KEGG PATHWAY	1/120	38/8566	0.415658978	0.63947535	Metabolism	Amino acid metabolism
1	map00052	Galactose metabolism	KEGG PATHWAY	1/120	39/8566	0.423881412	0.645914533	Metabolism	Carbohydrate metabolism
1	map04973	Carbohydrate digestion and absorption	KEGG PATHWAY	1/120	43/8566	0.455639428	0.650913468	Organismal Systems	Digestive system
1	map00140	Steroid hormone biosynthesis	KEGG PATHWAY	1/120	42/8566	0.44786655	0.651442254	Metabolism	Lipid metabolism
1	map03030	DNA replication	KEGG PATHWAY	1/120	42/8566	0.44786655	0.651442254	Genetic Information Processing	Replication and repair
2	map00983	Drug metabolism - other enzymes	KEGG PATHWAY	2/120	107/8566	0.444028926	0.65178558	Metabolism	Xenobiotics biodegradation and metabolism
1	map04350	TGF-beta signaling pathway	KEGG PATHWAY	1/120	41/8566	0.439983621	0.651827587	Environmental Information Processing	Signal transduction
2	map04120	Ubiquitin mediated proteolysis	KEGG PATHWAY	2/120	106/8566	0.439265251	0.663041888	Genetic Information Processing	Folding, sorting and degradation
2	map04261	Adrenergic signaling in cardiomyocytes	KEGG PATHWAY	2/120	106/8566	0.439265251	0.663041888	Organismal Systems	Circulatory system
2	map04072	Phospholipase D signaling pathway	KEGG PATHWAY	2/120	116/8566	0.485870392	0.664438142	Environmental Information Processing	Signal transduction
2	map04360	Axon guidance	KEGG PATHWAY	2/120	117/8566	0.490399916	0.664949038	Organismal Systems	Development and regeneration
1	map04137	Mitophagy - animal	KEGG PATHWAY	1/120	45/8566	0.470861107	0.666705992	Cellular Processes	Transport and catabolism
2	map04213	Longevity regulating pathway - multiple species	KEGG PATHWAY	2/120	115/8566	0.48131632	0.669657489	Organismal Systems	Aging
2	map05170	Human immunodeficiency virus 1 infection	KEGG PATHWAY	2/120	115/8566	0.48131632	0.669657489	Human Diseases	Infectious disease: viral
1	map00620	Pyruvate metabolism	KEGG PATHWAY	1/120	46/8566	0.478312893	0.671316341	Metabolism	Carbohydrate metabolism
2	map04013	MAPK signaling pathway - fly	KEGG PATHWAY	2/120	119/8566	0.499384491	0.671441333	Environmental Information Processing	Signal transduction
2	map04972	Pancreatic secretion	KEGG PATHWAY	2/120	123/8566	0.517050522	0.689400696	Organismal Systems	Digestive system
1	map04660	T cell receptor signaling pathway	KEGG PATHWAY	1/120	59/8566	0.566220289	0.713348395	Organismal Systems	Immune system
1	map00860	Porphyrin and chlorophyll metabolism	KEGG PATHWAY	1/120	59/8566	0.566220289	0.713348395	Metabolism	Metabolism of cofactors and vitamins
2	map04022	cGMP-PKG signaling pathway	KEGG PATHWAY	2/120	134/8566	0.563480673	0.715531013	Environmental Information Processing	Signal transduction
1	map04721	Synaptic vesicle cycle	KEGG PATHWAY	1/120	61/8566	0.578372504	0.717361245	Organismal Systems	Nervous system
1	map04625	C-type lectin receptor signaling pathway	KEGG PATHWAY	1/120	62/8566	0.584321393	0.719164791	Organismal Systems	Immune system
1	map05210	Colorectal cancer	KEGG PATHWAY	1/120	57/8566	0.553720822	0.720287248	Human Diseases	Cancer: specific types
1	map04726	Serotonergic synapse	KEGG PATHWAY	1/120	58/8566	0.56001457	0.722599445	Organismal Systems	Nervous system
1	map01524	Platinum drug resistance	KEGG PATHWAY	1/120	58/8566	0.56001457	0.722599445	Human Diseases	Drug resistance: antineoplastic
1	map00830	Retinol metabolism	KEGG PATHWAY	1/120	56/8566	0.547337807	0.723752472	Metabolism	Metabolism of cofactors and vitamins
1	map00010	Glycolysis / Gluconeogenesis	KEGG PATHWAY	1/120	56/8566	0.547337807	0.723752472	Metabolism	Carbohydrate metabolism
1	map00310	Lysine degradation	KEGG PATHWAY	1/120	64/8566	0.59597059	0.72790301	Metabolism	Amino acid metabolism
1	map04928	Parathyroid hormone synthesis, secretion and action	KEGG PATHWAY	1/120	69/8566	0.623696339	0.728404484	Organismal Systems	Endocrine system
1	map04214	Apoptosis - fly	KEGG PATHWAY	1/120	69/8566	0.623696339	0.728404484	Cellular Processes	Cell growth and death
1	map05152	Tuberculosis	KEGG PATHWAY	1/120	65/8566	0.601673193	0.729300839	Human Diseases	Infectious disease: bacterial
1	map04621	NOD-like receptor signaling pathway	KEGG PATHWAY	1/120	65/8566	0.601673193	0.729300839	Organismal Systems	Immune system
1	map04071	Sphingolipid signaling pathway	KEGG PATHWAY	1/120	71/8566	0.634250698	0.730072746	Environmental Information Processing	Signal transduction
1	map05231	Choline metabolism in cancer	KEGG PATHWAY	1/120	71/8566	0.634250698	0.730072746	Human Diseases	Cancer: overview
1	map05145	Toxoplasmosis	KEGG PATHWAY	1/120	67/8566	0.612840025	0.731749284	Human Diseases	Infectious disease: parasitic
1	map04550	Signaling pathways regulating pluripotency of stem cells	KEGG PATHWAY	1/120	74/8566	0.649534231	0.731869557	Cellular Processes	Cellular community - eukaryotes
1	map05162	Measles	KEGG PATHWAY	1/120	68/8566	0.618306456	0.732807652	Human Diseases	Infectious disease: viral
1	map00562	Inositol phosphate metabolism	KEGG PATHWAY	1/120	68/8566	0.618306456	0.732807652	Metabolism	Carbohydrate metabolism
2	map04910	Insulin signaling pathway	KEGG PATHWAY	2/120	156/8566	0.646567621	0.733693754	Organismal Systems	Endocrine system
2	map04014	Ras signaling pathway	KEGG PATHWAY	2/120	163/8566	0.670270231	0.749952705	Environmental Information Processing	Signal transduction
1	map04540	Gap junction	KEGG PATHWAY	1/120	80/8566	0.678226696	0.753585218	Cellular Processes	Cellular community - eukaryotes
1	map03008	Ribosome biogenesis in eukaryotes	KEGG PATHWAY	1/120	83/8566	0.691686668	0.758012786	Genetic Information Processing	Translation
1	map04912	GnRH signaling pathway	KEGG PATHWAY	1/120	82/8566	0.687263234	0.75835943	Organismal Systems	Endocrine system
1	map04970	Salivary secretion	KEGG PATHWAY	1/120	86/8566	0.704588097	0.766898609	Organismal Systems	Digestive system
1	map04915	Estrogen signaling pathway	KEGG PATHWAY	1/120	86/8566	0.704588097	0.766898609	Organismal Systems	Endocrine system
2	map04024	cAMP signaling pathway	KEGG PATHWAY	2/120	181/8566	0.725378586	0.778930025	Environmental Information Processing	Signal transduction
1	map04975	Fat digestion and absorption	KEGG PATHWAY	1/120	94/8566	0.736433144	0.785528687	Organismal Systems	Digestive system
1	map00564	Glycerophospholipid metabolism	KEGG PATHWAY	1/120	96/8566	0.743847183	0.788182445	Metabolism	Lipid metabolism
1	map04270	Vascular smooth muscle contraction	KEGG PATHWAY	1/120	106/8566	0.777926568	0.81351798	Organismal Systems	Circulatory system
1	map04723	Retrograde endocannabinoid signaling	KEGG PATHWAY	1/120	105/8566	0.77473165	0.815507	Organismal Systems	Nervous system
1	map04934	Cushing syndrome	KEGG PATHWAY	1/120	115/8566	0.804731953	0.836085146	Human Diseases	Endocrine and metabolic disease
1	map05202	Transcriptional misregulation in cancer	KEGG PATHWAY	1/120	118/8566	0.812933483	0.839157144	Human Diseases	Cancer: overview
1	map04150	mTOR signaling pathway	KEGG PATHWAY	1/120	143/8566	0.869249402	0.880252559	Environmental Information Processing	Signal transduction
1	map04152	AMPK signaling pathway	KEGG PATHWAY	1/120	143/8566	0.869249402	0.880252559	Environmental Information Processing	Signal transduction
1	map04142	Lysosome	KEGG PATHWAY	1/120	142/8566	0.867359942	0.883933699	Cellular Processes	Transport and catabolism
1	map04140	Autophagy - animal	KEGG PATHWAY	1/120	140/8566	0.863499418	0.885640429	Cellular Processes	Transport and catabolism
1	map03013	RNA transport	KEGG PATHWAY	1/120	183/8566	0.926448744	0.926448744	Genetic Information Processing	Translation
